# Supplementary material for: Measurements of methane and nitrous oxide in human breath and the development of UK scale emissions
Source: PLoS One. 2023 Dec 13;18(12):e0295157. doi: 10.1371/journal.pone.0295157 (PMC10718453; doi:10.1371/journal.pone.0295157)
Supplement: S2 Data — (CSV) [file pone.0295157.s002.csv]

Compound.Name	Gas.Conc	Date.of.Birth	Sex	Smoker	Typical.Daily.Meat.Intake	Dietary.Preference	Date	Time	Smoke	Meat	Vegetables	Fruit	Salad	Wheat	Pulses	Rice	Egg	Soya	Oats	Dairy	Onion.and.Garlic	Potato	Dried.Fruit	Age	Age_group_10	Age_group_5	Eats.Meat	Dietary.Preference_2
CH4	16.38844602	01/02/2000	Male	No	0g	Flexitarian	09/11/2022	Morning	N/A	NA	NA	NA	NA	NA	NA	NA	NA	NA	NA	NA	NA	NA	NA	22.76986301	1	1	Yes	Flexitarian
CO2	45720.07657	01/02/2000	Male	No	0g	Flexitarian	09/11/2022	Morning	N/A	NA	NA	NA	NA	NA	NA	NA	NA	NA	NA	NA	NA	NA	NA	22.76986301	1	1	Yes	Flexitarian
N2O	0.62898438	01/02/2000	Male	No	0g	Flexitarian	09/11/2022	Morning	N/A	NA	NA	NA	NA	NA	NA	NA	NA	NA	NA	NA	NA	NA	NA	22.76986301	1	1	Yes	Flexitarian
CH4	8.877595088	01/02/2000	Male	No	0g	Flexitarian	12/12/2022			NA	NA	NA	NA	NA	NA	NA	NA	NA	NA	NA	NA	NA	NA	22.86027397	1	1	Yes	Flexitarian
CO2	50933.09832	01/02/2000	Male	No	0g	Flexitarian	12/12/2022			NA	NA	NA	NA	NA	NA	NA	NA	NA	NA	NA	NA	NA	NA	22.86027397	1	1	Yes	Flexitarian
N2O	0.624235137	01/02/2000	Male	No	0g	Flexitarian	12/12/2022			NA	NA	NA	NA	NA	NA	NA	NA	NA	NA	NA	NA	NA	NA	22.86027397	1	1	Yes	Flexitarian
CH4	2.597664908	01/02/2000	Male	No	0g	Flexitarian	20/01/2023			NA	NA	NA	NA	NA	NA	NA	NA	NA	NA	NA	NA	NA	NA	22.96712329	1	1	Yes	Flexitarian
CO2	47905.88016	01/02/2000	Male	No	0g	Flexitarian	20/01/2023			NA	NA	NA	NA	NA	NA	NA	NA	NA	NA	NA	NA	NA	NA	22.96712329	1	1	Yes	Flexitarian
N2O	0.625916095	01/02/2000	Male	No	0g	Flexitarian	20/01/2023			NA	NA	NA	NA	NA	NA	NA	NA	NA	NA	NA	NA	NA	NA	22.96712329	1	1	Yes	Flexitarian
CH4	16.98579156	01/02/2000	Male	No	0g	Flexitarian	26/01/2023	Morning	N/A	1	1	0	0	0	1	1	0	0	0	1	1	1	0	22.98356164	1	1	Yes	Flexitarian
CO2	43322.55824	01/02/2000	Male	No	0g	Flexitarian	26/01/2023	Morning	N/A	1	1	0	0	0	1	1	0	0	0	1	1	1	0	22.98356164	1	1	Yes	Flexitarian
N2O	0.610987173	01/02/2000	Male	No	0g	Flexitarian	26/01/2023	Morning	N/A	1	1	0	0	0	1	1	0	0	0	1	1	1	0	22.98356164	1	1	Yes	Flexitarian
CH4	20.2292039	01/02/2000	Male	No	0g	Flexitarian	28/01/2023	Afternoon	N/A	NA	NA	NA	NA	NA	NA	NA	NA	NA	NA	NA	NA	NA	NA	22.9890411	1	1	Yes	Flexitarian
CO2	47662.36168	01/02/2000	Male	No	0g	Flexitarian	28/01/2023	Afternoon	N/A	NA	NA	NA	NA	NA	NA	NA	NA	NA	NA	NA	NA	NA	NA	22.9890411	1	1	Yes	Flexitarian
N2O	0.688847513	01/02/2000	Male	No	0g	Flexitarian	28/01/2023	Afternoon	N/A	NA	NA	NA	NA	NA	NA	NA	NA	NA	NA	NA	NA	NA	NA	22.9890411	1	1	Yes	Flexitarian
CH4	28.38307638	01/02/2000	Male	No	0g	Flexitarian	29/01/2023	Morning	N/A	NA	NA	NA	NA	NA	NA	NA	NA	NA	NA	NA	NA	NA	NA	22.99178082	1	1	Yes	Flexitarian
CO2	44343.62691	01/02/2000	Male	No	0g	Flexitarian	29/01/2023	Morning	N/A	NA	NA	NA	NA	NA	NA	NA	NA	NA	NA	NA	NA	NA	NA	22.99178082	1	1	Yes	Flexitarian
N2O	0.576912233	01/02/2000	Male	No	0g	Flexitarian	29/01/2023	Morning	N/A	NA	NA	NA	NA	NA	NA	NA	NA	NA	NA	NA	NA	NA	NA	22.99178082	1	1	Yes	Flexitarian
CH4	7.935598929	01/02/2000	Male	No	0g	Flexitarian	01/02/2023	Afternoon	N/A	1	1	0	0	1	1	0	0	0	1	1	1	0	0	23	1	1	Yes	Flexitarian
CO2	38188.60621	01/02/2000	Male	No	0g	Flexitarian	01/02/2023	Afternoon	N/A	1	1	0	0	1	1	0	0	0	1	1	1	0	0	23	1	1	Yes	Flexitarian
N2O	0.609527622	01/02/2000	Male	No	0g	Flexitarian	01/02/2023	Afternoon	N/A	1	1	0	0	1	1	0	0	0	1	1	1	0	0	23	1	1	Yes	Flexitarian
CH4	3.326295793	01/02/2000	Male	No	0g	Flexitarian	06/02/2023	Morning	N/A	0	1	0	0	0	0	0	0	0	1	1	0	1	0	23.01369863	1	1	Yes	Flexitarian
CO2	43488.89944	01/02/2000	Male	No	0g	Flexitarian	06/02/2023	Morning	N/A	0	1	0	0	0	0	0	0	0	1	1	0	1	0	23.01369863	1	1	Yes	Flexitarian
N2O	0.616998675	01/02/2000	Male	No	0g	Flexitarian	06/02/2023	Morning	N/A	0	1	0	0	0	0	0	0	0	1	1	0	1	0	23.01369863	1	1	Yes	Flexitarian
CH4	3.33439648	01/02/2000	Male	No	0g	Flexitarian	07/02/2023	Morning	N/A	1	1	1	0	1	0	0	0	0	1	1	0	1	0	23.01643836	1	1	Yes	Flexitarian
CO2	45345.65431	01/02/2000	Male	No	0g	Flexitarian	07/02/2023	Morning	N/A	1	1	1	0	1	0	0	0	0	1	1	0	1	0	23.01643836	1	1	Yes	Flexitarian
N2O	0.620900107	01/02/2000	Male	No	0g	Flexitarian	07/02/2023	Morning	N/A	1	1	1	0	1	0	0	0	0	1	1	0	1	0	23.01643836	1	1	Yes	Flexitarian
CH4	7.10254454	01/02/2000	Male	No	0g	Flexitarian	08/02/2023	Morning	N/A	1	1	1	0	1	0	0	0	0	1	1	0	1	1	23.01917808	1	1	Yes	Flexitarian
CO2	39079.34693	01/02/2000	Male	No	0g	Flexitarian	08/02/2023	Morning	N/A	1	1	1	0	1	0	0	0	0	1	1	0	1	1	23.01917808	1	1	Yes	Flexitarian
N2O	0.539372666	01/02/2000	Male	No	0g	Flexitarian	08/02/2023	Morning	N/A	1	1	1	0	1	0	0	0	0	1	1	0	1	1	23.01917808	1	1	Yes	Flexitarian
CH4	7.532822446	01/02/2000	Male	No	0g	Flexitarian	11/02/2023	Morning	N/A	1	1	0	0	1	0	0	0	0	0	1	0	1	0	23.02739726	1	1	Yes	Flexitarian
CO2	41739.5279	01/02/2000	Male	No	0g	Flexitarian	11/02/2023	Morning	N/A	1	1	0	0	1	0	0	0	0	0	1	0	1	0	23.02739726	1	1	Yes	Flexitarian
N2O	0.647732442	01/02/2000	Male	No	0g	Flexitarian	11/02/2023	Morning	N/A	1	1	0	0	1	0	0	0	0	0	1	0	1	0	23.02739726	1	1	Yes	Flexitarian
CH4	9.323964974	01/02/2000	Male	No	0g	Flexitarian	13/02/2023	Afternoon	N/A	1	1	0	0	1	0	0	0	0	1	1	1	1	0	23.03287671	1	1	Yes	Flexitarian
CO2	44090.42906	01/02/2000	Male	No	0g	Flexitarian	13/02/2023	Afternoon	N/A	1	1	0	0	1	0	0	0	0	1	1	1	1	0	23.03287671	1	1	Yes	Flexitarian
N2O	0.655509067	01/02/2000	Male	No	0g	Flexitarian	13/02/2023	Afternoon	N/A	1	1	0	0	1	0	0	0	0	1	1	1	1	0	23.03287671	1	1	Yes	Flexitarian
CH4	13.36238939	01/02/2000	Male	No	0g	Flexitarian	14/02/2023	Morning	N/A	0	1	0	1	1	0	0	0	0	1	1	1	0	0	23.03561644	1	1	Yes	Flexitarian
CO2	41841.68986	01/02/2000	Male	No	0g	Flexitarian	14/02/2023	Morning	N/A	0	1	0	1	1	0	0	0	0	1	1	1	0	0	23.03561644	1	1	Yes	Flexitarian
N2O	0.562164073	01/02/2000	Male	No	0g	Flexitarian	14/02/2023	Morning	N/A	0	1	0	1	1	0	0	0	0	1	1	1	0	0	23.03561644	1	1	Yes	Flexitarian
CH4	8.298143995	01/02/2000	Male	No	0g	Flexitarian	16/02/2023	Morning	N/A	0	1	0	1	1	0	0	0	0	1	1	1	0	0	23.04109589	1	1	Yes	Flexitarian
CO2	47577.81113	01/02/2000	Male	No	0g	Flexitarian	16/02/2023	Morning	N/A	0	1	0	1	1	0	0	0	0	1	1	1	0	0	23.04109589	1	1	Yes	Flexitarian
N2O	0.639725974	01/02/2000	Male	No	0g	Flexitarian	16/02/2023	Morning	N/A	0	1	0	1	1	0	0	0	0	1	1	1	0	0	23.04109589	1	1	Yes	Flexitarian
CH4	8.657752786	01/02/2000	Male	No	0g	Flexitarian	17/02/2023	Morning	No	0	1	0	1	1	0	0	0	0	1	1	0	0	0	23.04383562	1	1	Yes	Flexitarian
CO2	44231.7739	01/02/2000	Male	No	0g	Flexitarian	17/02/2023	Morning	No	0	1	0	1	1	0	0	0	0	1	1	0	0	0	23.04383562	1	1	Yes	Flexitarian
N2O	0.681611348	01/02/2000	Male	No	0g	Flexitarian	17/02/2023	Morning	No	0	1	0	1	1	0	0	0	0	1	1	0	0	0	23.04383562	1	1	Yes	Flexitarian
CH4	3.096614427	01/02/2000	Male	No	0g	Flexitarian	20/02/2023	Afternoon	N/A	0	1	0	1	1	0	0	0	0	0	1	0	0	0	23.05205479	1	1	Yes	Flexitarian
CO2	41743.60334	01/02/2000	Male	No	0g	Flexitarian	20/02/2023	Afternoon	N/A	0	1	0	1	1	0	0	0	0	0	1	0	0	0	23.05205479	1	1	Yes	Flexitarian
N2O	0.646477385	01/02/2000	Male	No	0g	Flexitarian	20/02/2023	Afternoon	N/A	0	1	0	1	1	0	0	0	0	0	1	0	0	0	23.05205479	1	1	Yes	Flexitarian
CH4	1.961291565	01/02/2000	Male	No	0g	Flexitarian	21/02/2023	Morning	N/A	0	1	0	0	1	0	1	0	0	1	1	1	0	0	23.05479452	1	1	Yes	Flexitarian
CO2	38775.11155	01/02/2000	Male	No	0g	Flexitarian	21/02/2023	Morning	N/A	0	1	0	0	1	0	1	0	0	1	1	1	0	0	23.05479452	1	1	Yes	Flexitarian
N2O	0.520112602	01/02/2000	Male	No	0g	Flexitarian	21/02/2023	Morning	N/A	0	1	0	0	1	0	1	0	0	1	1	1	0	0	23.05479452	1	1	Yes	Flexitarian
CH4	1.794827025	01/02/2000	Male	No	0g	Flexitarian	23/02/2023	Evening	N/A	NA	NA	NA	NA	NA	NA	NA	NA	NA	NA	NA	NA	NA	NA	23.06027397	1	1	Yes	Flexitarian
CO2	44271.86377	01/02/2000	Male	No	0g	Flexitarian	23/02/2023	Evening	N/A	NA	NA	NA	NA	NA	NA	NA	NA	NA	NA	NA	NA	NA	NA	23.06027397	1	1	Yes	Flexitarian
N2O	0.564926073	01/02/2000	Male	No	0g	Flexitarian	23/02/2023	Evening	N/A	NA	NA	NA	NA	NA	NA	NA	NA	NA	NA	NA	NA	NA	NA	23.06027397	1	1	Yes	Flexitarian
CH4	3.022444937	01/02/2000	Male	No	0g	Flexitarian	28/02/2023	Afternoon	N/A	1	1	0	1	1	0	0	0	0	1	1	0	0	1	23.0739726	1	1	Yes	Flexitarian
CO2	40594.10325	01/02/2000	Male	No	0g	Flexitarian	28/02/2023	Afternoon	N/A	1	1	0	1	1	0	0	0	0	1	1	0	0	1	23.0739726	1	1	Yes	Flexitarian
N2O	0.717728481	01/02/2000	Male	No	0g	Flexitarian	28/02/2023	Afternoon	N/A	1	1	0	1	1	0	0	0	0	1	1	0	0	1	23.0739726	1	1	Yes	Flexitarian
CH4	2.206679644	01/02/2000	Male	No	0g	Flexitarian	05/03/2023	Evening	No	1	1	0	0	1	1	0	0	0	1	1	1	1	1	23.08767123	1	1	Yes	Flexitarian
CO2	42182.72763	01/02/2000	Male	No	0g	Flexitarian	05/03/2023	Evening	No	1	1	0	0	1	1	0	0	0	1	1	1	1	1	23.08767123	1	1	Yes	Flexitarian
N2O	0.613432387	01/02/2000	Male	No	0g	Flexitarian	05/03/2023	Evening	No	1	1	0	0	1	1	0	0	0	1	1	1	1	1	23.08767123	1	1	Yes	Flexitarian
CH4	2.2582825	01/02/2000	Male	No	0g	Flexitarian	05/03/2023	Evening	No	1	1	0	0	1	1	0	0	0	1	1	1	1	1	23.08767123	1	1	Yes	Flexitarian
CO2	44521.46954	01/02/2000	Male	No	0g	Flexitarian	05/03/2023	Evening	No	1	1	0	0	1	1	0	0	0	1	1	1	1	1	23.08767123	1	1	Yes	Flexitarian
N2O	0.593347905	01/02/2000	Male	No	0g	Flexitarian	05/03/2023	Evening	No	1	1	0	0	1	1	0	0	0	1	1	1	1	1	23.08767123	1	1	Yes	Flexitarian
CH4	2.604758821	01/02/2000	Male	No	0g	Flexitarian	06/03/2023	Morning	No	1	1	0	0	1	1	0	0	0	1	1	1	1	1	23.09041096	1	1	Yes	Flexitarian
CO2	43402.01117	01/02/2000	Male	No	0g	Flexitarian	06/03/2023	Morning	No	1	1	0	0	1	1	0	0	0	1	1	1	1	1	23.09041096	1	1	Yes	Flexitarian
N2O	0.572745766	01/02/2000	Male	No	0g	Flexitarian	06/03/2023	Morning	No	1	1	0	0	1	1	0	0	0	1	1	1	1	1	23.09041096	1	1	Yes	Flexitarian
CH4	3.290339627	01/02/2000	Male	No	0g	Flexitarian	06/03/2023	Morning	No	1	1	0	0	1	1	0	0	0	1	1	1	1	1	23.09041096	1	1	Yes	Flexitarian
CO2	48025.01824	01/02/2000	Male	No	0g	Flexitarian	06/03/2023	Morning	No	1	1	0	0	1	1	0	0	0	1	1	1	1	1	23.09041096	1	1	Yes	Flexitarian
N2O	0.695283466	01/02/2000	Male	No	0g	Flexitarian	06/03/2023	Morning	No	1	1	0	0	1	1	0	0	0	1	1	1	1	1	23.09041096	1	1	Yes	Flexitarian
CH4	3.168704322	01/02/2000	Male	No	0g	Flexitarian	06/03/2023	Morning	No	1	1	0	0	1	1	0	0	0	1	1	1	1	1	23.09041096	1	1	Yes	Flexitarian
CO2	40219.43978	01/02/2000	Male	No	0g	Flexitarian	06/03/2023	Morning	No	1	1	0	0	1	1	0	0	0	1	1	1	1	1	23.09041096	1	1	Yes	Flexitarian
N2O	0.508951423	01/02/2000	Male	No	0g	Flexitarian	06/03/2023	Morning	No	1	1	0	0	1	1	0	0	0	1	1	1	1	1	23.09041096	1	1	Yes	Flexitarian
CH4	2.973350652	01/02/2000	Male	No	0g	Flexitarian	06/03/2023	Morning	No	1	1	0	0	1	1	0	0	0	1	1	1	1	1	23.09041096	1	1	Yes	Flexitarian
CO2	36931.11295	01/02/2000	Male	No	0g	Flexitarian	06/03/2023	Morning	No	1	1	0	0	1	1	0	0	0	1	1	1	1	1	23.09041096	1	1	Yes	Flexitarian
N2O	0.453546801	01/02/2000	Male	No	0g	Flexitarian	06/03/2023	Morning	No	1	1	0	0	1	1	0	0	0	1	1	1	1	1	23.09041096	1	1	Yes	Flexitarian
CH4	2.648989841	01/02/2000	Male	No	0g	Flexitarian	06/03/2023	Morning	No	1	1	0	0	1	1	0	0	0	1	1	1	1	1	23.09041096	1	1	Yes	Flexitarian
CO2	36633.05063	01/02/2000	Male	No	0g	Flexitarian	06/03/2023	Morning	No	1	1	0	0	1	1	0	0	0	1	1	1	1	1	23.09041096	1	1	Yes	Flexitarian
N2O	0.486529827	01/02/2000	Male	No	0g	Flexitarian	06/03/2023	Morning	No	1	1	0	0	1	1	0	0	0	1	1	1	1	1	23.09041096	1	1	Yes	Flexitarian
CH4	23.39301438	16/07/1987	Male	No	>100g	Meat-Eater	12/12/2022			NA	NA	NA	NA	NA	NA	NA	NA	NA	NA	NA	NA	NA	NA	35.40821918	2	4	Yes	Meat-Eater
CO2	63091.72034	16/07/1987	Male	No	>100g	Meat-Eater	12/12/2022			NA	NA	NA	NA	NA	NA	NA	NA	NA	NA	NA	NA	NA	NA	35.40821918	2	4	Yes	Meat-Eater
N2O	0.630060112	16/07/1987	Male	No	>100g	Meat-Eater	12/12/2022			NA	NA	NA	NA	NA	NA	NA	NA	NA	NA	NA	NA	NA	NA	35.40821918	2	4	Yes	Meat-Eater
CH4	14.92239357	16/07/1987	Male	No	>100g	Meat-Eater	20/01/2023	Afternoon	No	1	1	0	0	1	0	1	0	0	0	1	0	0	0	35.51506849	2	4	Yes	Meat-Eater
CO2	64497.09667	16/07/1987	Male	No	>100g	Meat-Eater	20/01/2023	Afternoon	No	1	1	0	0	1	0	1	0	0	0	1	0	0	0	35.51506849	2	4	Yes	Meat-Eater
N2O	0.719285121	16/07/1987	Male	No	>100g	Meat-Eater	20/01/2023	Afternoon	No	1	1	0	0	1	0	1	0	0	0	1	0	0	0	35.51506849	2	4	Yes	Meat-Eater
CH4	20.79365813	16/07/1987	Male	No	>100g	Meat-Eater	02/02/2023	Morning	N/A	1	1	0	0	1	0	0	0	0	0	1	0	0	0	35.55068493	2	4	Yes	Meat-Eater
CO2	47199.73311	16/07/1987	Male	No	>100g	Meat-Eater	02/02/2023	Morning	N/A	1	1	0	0	1	0	0	0	0	0	1	0	0	0	35.55068493	2	4	Yes	Meat-Eater
N2O	0.538568252	16/07/1987	Male	No	>100g	Meat-Eater	02/02/2023	Morning	N/A	1	1	0	0	1	0	0	0	0	0	1	0	0	0	35.55068493	2	4	Yes	Meat-Eater
CH4	6.206138567	16/07/1987	Male	No	>100g	Meat-Eater	14/02/2023	Morning	N/A	NA	NA	NA	NA	NA	NA	NA	NA	NA	NA	NA	NA	NA	NA	35.58356164	2	4	Yes	Meat-Eater
CO2	48570.3642	16/07/1987	Male	No	>100g	Meat-Eater	14/02/2023	Morning	N/A	NA	NA	NA	NA	NA	NA	NA	NA	NA	NA	NA	NA	NA	NA	35.58356164	2	4	Yes	Meat-Eater
N2O	0.633395486	16/07/1987	Male	No	>100g	Meat-Eater	14/02/2023	Morning	N/A	NA	NA	NA	NA	NA	NA	NA	NA	NA	NA	NA	NA	NA	NA	35.58356164	2	4	Yes	Meat-Eater
CH4	3.128139438	03/08/1971	Male	Yes	0-100g	Flexitarian	12/12/2022			NA	NA	NA	NA	NA	NA	NA	NA	NA	NA	NA	NA	NA	NA	51.35890411	4	7	Yes	Flexitarian
CO2	40654.75956	03/08/1971	Male	Yes	0-100g	Flexitarian	12/12/2022			NA	NA	NA	NA	NA	NA	NA	NA	NA	NA	NA	NA	NA	NA	51.35890411	4	7	Yes	Flexitarian
N2O	0.559801836	03/08/1971	Male	Yes	0-100g	Flexitarian	12/12/2022			NA	NA	NA	NA	NA	NA	NA	NA	NA	NA	NA	NA	NA	NA	51.35890411	4	7	Yes	Flexitarian
CH4	1.940242128	03/08/1971	Male	Yes	0-100g	Flexitarian	12/12/2022			NA	NA	NA	NA	NA	NA	NA	NA	NA	NA	NA	NA	NA	NA	51.35890411	4	7	Yes	Flexitarian
CO2	35592.61634	03/08/1971	Male	Yes	0-100g	Flexitarian	12/12/2022			NA	NA	NA	NA	NA	NA	NA	NA	NA	NA	NA	NA	NA	NA	51.35890411	4	7	Yes	Flexitarian
N2O	0.521620975	03/08/1971	Male	Yes	0-100g	Flexitarian	12/12/2022			NA	NA	NA	NA	NA	NA	NA	NA	NA	NA	NA	NA	NA	NA	51.35890411	4	7	Yes	Flexitarian
CH4	1.616270134	18/11/1993	Female	No	0-100g	Flexitarian	12/12/2022			NA	NA	NA	NA	NA	NA	NA	NA	NA	NA	NA	NA	NA	NA	29.06575342	1	2	Yes	Flexitarian
CO2	38169.77124	18/11/1993	Female	No	0-100g	Flexitarian	12/12/2022			NA	NA	NA	NA	NA	NA	NA	NA	NA	NA	NA	NA	NA	NA	29.06575342	1	2	Yes	Flexitarian
N2O	0.541743269	18/11/1993	Female	No	0-100g	Flexitarian	12/12/2022			NA	NA	NA	NA	NA	NA	NA	NA	NA	NA	NA	NA	NA	NA	29.06575342	1	2	Yes	Flexitarian
CH4	1.750178558	18/11/1993	Female	No	0-100g	Flexitarian	12/12/2022			NA	NA	NA	NA	NA	NA	NA	NA	NA	NA	NA	NA	NA	NA	29.06575342	1	2	Yes	Flexitarian
CO2	45645.21696	18/11/1993	Female	No	0-100g	Flexitarian	12/12/2022			NA	NA	NA	NA	NA	NA	NA	NA	NA	NA	NA	NA	NA	NA	29.06575342	1	2	Yes	Flexitarian
N2O	0.679524715	18/11/1993	Female	No	0-100g	Flexitarian	12/12/2022			NA	NA	NA	NA	NA	NA	NA	NA	NA	NA	NA	NA	NA	NA	29.06575342	1	2	Yes	Flexitarian
CH4	1.979746049	18/11/1993	Female	No	0-100g	Flexitarian	26/01/2023	Afternoon	N/A	0	1	0	0	0	0	1	1	0	0	0	1	1	0	29.1890411	1	2	Yes	Flexitarian
CO2	49005.37376	18/11/1993	Female	No	0-100g	Flexitarian	26/01/2023	Afternoon	N/A	0	1	0	0	0	0	1	1	0	0	0	1	1	0	29.1890411	1	2	Yes	Flexitarian
N2O	0.650367418	18/11/1993	Female	No	0-100g	Flexitarian	26/01/2023	Afternoon	N/A	0	1	0	0	0	0	1	1	0	0	0	1	1	0	29.1890411	1	2	Yes	Flexitarian
CH4	1.552575335	18/11/1993	Female	No	0-100g	Flexitarian	21/02/2023			NA	NA	NA	NA	NA	NA	NA	NA	NA	NA	NA	NA	NA	NA	29.26027397	1	2	Yes	Flexitarian
CO2	39961.95573	18/11/1993	Female	No	0-100g	Flexitarian	21/02/2023			NA	NA	NA	NA	NA	NA	NA	NA	NA	NA	NA	NA	NA	NA	29.26027397	1	2	Yes	Flexitarian
N2O	0.615697951	18/11/1993	Female	No	0-100g	Flexitarian	21/02/2023			NA	NA	NA	NA	NA	NA	NA	NA	NA	NA	NA	NA	NA	NA	29.26027397	1	2	Yes	Flexitarian
CH4	1.732900052	18/03/1953	Female	No	0g	Vegetarian	12/12/2022			NA	NA	NA	NA	NA	NA	NA	NA	NA	NA	NA	NA	NA	NA	69.7369863	5	9	No	Vegetarian
CO2	39760.96729	18/03/1953	Female	No	0g	Vegetarian	12/12/2022			NA	NA	NA	NA	NA	NA	NA	NA	NA	NA	NA	NA	NA	NA	69.7369863	5	9	No	Vegetarian
N2O	0.557471083	18/03/1953	Female	No	0g	Vegetarian	12/12/2022			NA	NA	NA	NA	NA	NA	NA	NA	NA	NA	NA	NA	NA	NA	69.7369863	5	9	No	Vegetarian
CH4	1.64650752	18/03/1953	Female	No	0g	Vegetarian	12/12/2022			NA	NA	NA	NA	NA	NA	NA	NA	NA	NA	NA	NA	NA	NA	69.7369863	5	9	No	Vegetarian
CO2	41203.83144	18/03/1953	Female	No	0g	Vegetarian	12/12/2022			NA	NA	NA	NA	NA	NA	NA	NA	NA	NA	NA	NA	NA	NA	69.7369863	5	9	No	Vegetarian
N2O	0.600046423	18/03/1953	Female	No	0g	Vegetarian	12/12/2022			NA	NA	NA	NA	NA	NA	NA	NA	NA	NA	NA	NA	NA	NA	69.7369863	5	9	No	Vegetarian
CH4	1.683023562	18/03/1953	Female	No	0g	Vegetarian	26/01/2023	Morning	N/A	1	0	0	0	0	0	0	0	0	1	1	0	1	0	69.86027397	5	9	No	Vegetarian
CO2	40637.56168	18/03/1953	Female	No	0g	Vegetarian	26/01/2023	Morning	N/A	1	0	0	0	0	0	0	0	0	1	1	0	1	0	69.86027397	5	9	No	Vegetarian
N2O	0.643545952	18/03/1953	Female	No	0g	Vegetarian	26/01/2023	Morning	N/A	1	0	0	0	0	0	0	0	0	1	1	0	1	0	69.86027397	5	9	No	Vegetarian
CH4	1.602116696	18/03/1953	Female	No	0g	Vegetarian	21/02/2023			NA	NA	NA	NA	NA	NA	NA	NA	NA	NA	NA	NA	NA	NA	69.93150685	5	9	No	Vegetarian
CO2	31343.10703	18/03/1953	Female	No	0g	Vegetarian	21/02/2023			NA	NA	NA	NA	NA	NA	NA	NA	NA	NA	NA	NA	NA	NA	69.93150685	5	9	No	Vegetarian
N2O	0.658841138	18/03/1953	Female	No	0g	Vegetarian	21/02/2023			NA	NA	NA	NA	NA	NA	NA	NA	NA	NA	NA	NA	NA	NA	69.93150685	5	9	No	Vegetarian
CH4	1.72504903	18/03/1953	Female	No	0g	Vegetarian	09/03/2023	Morning	N/A	1	1	1	0	0	0	0	0	0	0	1	0	0	0	69.97534247	5	9	No	Vegetarian
CO2	33074.00745	18/03/1953	Female	No	0g	Vegetarian	09/03/2023	Morning	N/A	1	1	1	0	0	0	0	0	0	0	1	0	0	0	69.97534247	5	9	No	Vegetarian
N2O	0.724548104	18/03/1953	Female	No	0g	Vegetarian	09/03/2023	Morning	N/A	1	1	1	0	0	0	0	0	0	0	1	0	0	0	69.97534247	5	9	No	Vegetarian
CH4	2.065511299	07/08/1980	Female	No	0-100g	Flexitarian	12/12/2022			NA	NA	NA	NA	NA	NA	NA	NA	NA	NA	NA	NA	NA	NA	42.34794521	3	5	Yes	Flexitarian
CO2	56258.63437	07/08/1980	Female	No	0-100g	Flexitarian	12/12/2022			NA	NA	NA	NA	NA	NA	NA	NA	NA	NA	NA	NA	NA	NA	42.34794521	3	5	Yes	Flexitarian
N2O	1.086529101	07/08/1980	Female	No	0-100g	Flexitarian	12/12/2022			NA	NA	NA	NA	NA	NA	NA	NA	NA	NA	NA	NA	NA	NA	42.34794521	3	5	Yes	Flexitarian
CH4	1.997884963	07/08/1980	Female	No	0-100g	Flexitarian	26/01/2023			NA	NA	NA	NA	NA	NA	NA	NA	NA	NA	NA	NA	NA	NA	42.47286474	3	5	Yes	Flexitarian
CO2	50083.25025	07/08/1980	Female	No	0-100g	Flexitarian	26/01/2023			NA	NA	NA	NA	NA	NA	NA	NA	NA	NA	NA	NA	NA	NA	42.47286474	3	5	Yes	Flexitarian
N2O	0.941613876	07/08/1980	Female	No	0-100g	Flexitarian	26/01/2023			NA	NA	NA	NA	NA	NA	NA	NA	NA	NA	NA	NA	NA	NA	42.47286474	3	5	Yes	Flexitarian
CH4	1.542665262	07/08/1980	Female	No	0-100g	Flexitarian	01/02/2023	Morning	No	0	1	1	0	1	1	0	0	0	0	1	1	0	0	42.48930309	3	5	Yes	Flexitarian
CO2	39701.09667	07/08/1980	Female	No	0-100g	Flexitarian	01/02/2023	Morning	No	0	1	1	0	1	1	0	0	0	0	1	1	0	0	42.48930309	3	5	Yes	Flexitarian
N2O	0.899169579	07/08/1980	Female	No	0-100g	Flexitarian	01/02/2023	Morning	No	0	1	1	0	1	1	0	0	0	0	1	1	0	0	42.48930309	3	5	Yes	Flexitarian
CH4	1.568728175	07/08/1980	Female	No	0-100g	Flexitarian	09/02/2023	Afternoon	N/A	1	0	0	1	1	0	0	1	0	0	1	0	1	0	42.5112209	3	5	Yes	Flexitarian
CO2	39274.57963	07/08/1980	Female	No	0-100g	Flexitarian	09/02/2023	Afternoon	N/A	1	0	0	1	1	0	0	1	0	0	1	0	1	0	42.5112209	3	5	Yes	Flexitarian
N2O	0.69534362	07/08/1980	Female	No	0-100g	Flexitarian	09/02/2023	Afternoon	N/A	1	0	0	1	1	0	0	1	0	0	1	0	1	0	42.5112209	3	5	Yes	Flexitarian
CH4	1.509024492	07/08/1980	Female	No	0-100g	Flexitarian	16/02/2023	Morning	N/A	1	1	0	1	1	0	0	0	0	1	0	0	1	0	42.53039898	3	5	Yes	Flexitarian
CO2	38299.05301	07/08/1980	Female	No	0-100g	Flexitarian	16/02/2023	Morning	N/A	1	1	0	1	1	0	0	0	0	1	0	0	1	0	42.53039898	3	5	Yes	Flexitarian
N2O	0.695043437	07/08/1980	Female	No	0-100g	Flexitarian	16/02/2023	Morning	N/A	1	1	0	1	1	0	0	0	0	1	0	0	1	0	42.53039898	3	5	Yes	Flexitarian
CH4	2.437443321	07/08/1980	Female	No	0-100g	Flexitarian	09/03/2023	Afternoon	N/A	NA	NA	NA	NA	NA	NA	NA	NA	NA	NA	NA	NA	NA	NA	42.58793323	3	5	Yes	Flexitarian
CO2	37966.93382	07/08/1980	Female	No	0-100g	Flexitarian	09/03/2023	Afternoon	N/A	NA	NA	NA	NA	NA	NA	NA	NA	NA	NA	NA	NA	NA	NA	42.58793323	3	5	Yes	Flexitarian
N2O	1.225575944	07/08/1980	Female	No	0-100g	Flexitarian	09/03/2023	Afternoon	N/A	NA	NA	NA	NA	NA	NA	NA	NA	NA	NA	NA	NA	NA	NA	42.58793323	3	5	Yes	Flexitarian
CH4	1.931602875	18/11/1993	Male	No	>100g	Meat-Eater	12/12/2022			NA	NA	NA	NA	NA	NA	NA	NA	NA	NA	NA	NA	NA	NA	29.06575342	1	2	Yes	Meat-Eater
CO2	53328.91646	18/11/1993	Male	No	>100g	Meat-Eater	12/12/2022			NA	NA	NA	NA	NA	NA	NA	NA	NA	NA	NA	NA	NA	NA	29.06575342	1	2	Yes	Meat-Eater
N2O	0.638162435	18/11/1993	Male	No	>100g	Meat-Eater	12/12/2022			NA	NA	NA	NA	NA	NA	NA	NA	NA	NA	NA	NA	NA	NA	29.06575342	1	2	Yes	Meat-Eater
CH4	1.832251463	18/11/1993	Male	No	>100g	Meat-Eater	12/12/2022			NA	NA	NA	NA	NA	NA	NA	NA	NA	NA	NA	NA	NA	NA	29.06575342	1	2	Yes	Meat-Eater
CO2	53382.23738	18/11/1993	Male	No	>100g	Meat-Eater	12/12/2022			NA	NA	NA	NA	NA	NA	NA	NA	NA	NA	NA	NA	NA	NA	29.06575342	1	2	Yes	Meat-Eater
N2O	0.760494537	18/11/1993	Male	No	>100g	Meat-Eater	12/12/2022			NA	NA	NA	NA	NA	NA	NA	NA	NA	NA	NA	NA	NA	NA	29.06575342	1	2	Yes	Meat-Eater
CH4	1.846432644	18/11/1993	Male	No	>100g	Meat-Eater	25/01/2023			NA	NA	NA	NA	NA	NA	NA	NA	NA	NA	NA	NA	NA	NA	29.18630137	1	2	Yes	Meat-Eater
CO2	53626.88094	18/11/1993	Male	No	>100g	Meat-Eater	25/01/2023			NA	NA	NA	NA	NA	NA	NA	NA	NA	NA	NA	NA	NA	NA	29.18630137	1	2	Yes	Meat-Eater
N2O	1.012915331	18/11/1993	Male	No	>100g	Meat-Eater	25/01/2023			NA	NA	NA	NA	NA	NA	NA	NA	NA	NA	NA	NA	NA	NA	29.18630137	1	2	Yes	Meat-Eater
CH4	1.787332792	18/11/1993	Male	No	>100g	Meat-Eater	01/02/2023	Afternoon	No	1	0	0	0	0	0	1	0	0	0	0	1	0	0	29.20547945	1	2	Yes	Meat-Eater
CO2	44749.99396	18/11/1993	Male	No	>100g	Meat-Eater	01/02/2023	Afternoon	No	1	0	0	0	0	0	1	0	0	0	0	1	0	0	29.20547945	1	2	Yes	Meat-Eater
N2O	1.202779042	18/11/1993	Male	No	>100g	Meat-Eater	01/02/2023	Afternoon	No	1	0	0	0	0	0	1	0	0	0	0	1	0	0	29.20547945	1	2	Yes	Meat-Eater
CH4	1.606214558	18/11/1993	Male	No	>100g	Meat-Eater	08/02/2023	Afternoon	No	1	1	0	0	0	0	1	1	0	0	0	0	1	0	29.22465753	1	2	Yes	Meat-Eater
CO2	51729.30325	18/11/1993	Male	No	>100g	Meat-Eater	08/02/2023	Afternoon	No	1	1	0	0	0	0	1	1	0	0	0	0	1	0	29.22465753	1	2	Yes	Meat-Eater
N2O	0.86731235	18/11/1993	Male	No	>100g	Meat-Eater	08/02/2023	Afternoon	No	1	1	0	0	0	0	1	1	0	0	0	0	1	0	29.22465753	1	2	Yes	Meat-Eater
CH4	1.733110266	18/11/1993	Male	No	>100g	Meat-Eater	16/02/2023	Afternoon	No	1	1	0	0	0	0	1	0	0	0	0	0	0	0	29.24657534	1	2	Yes	Meat-Eater
CO2	47856.05144	18/11/1993	Male	No	>100g	Meat-Eater	16/02/2023	Afternoon	No	1	1	0	0	0	0	1	0	0	0	0	0	0	0	29.24657534	1	2	Yes	Meat-Eater
N2O	0.979600689	18/11/1993	Male	No	>100g	Meat-Eater	16/02/2023	Afternoon	No	1	1	0	0	0	0	1	0	0	0	0	0	0	0	29.24657534	1	2	Yes	Meat-Eater
CH4	1.931079669	18/11/1993	Male	No	>100g	Meat-Eater	22/02/2023	Afternoon	N/A	NA	NA	NA	NA	NA	NA	NA	NA	NA	NA	NA	NA	NA	NA	29.2630137	1	2	Yes	Meat-Eater
CO2	49163.79232	18/11/1993	Male	No	>100g	Meat-Eater	22/02/2023	Afternoon	N/A	NA	NA	NA	NA	NA	NA	NA	NA	NA	NA	NA	NA	NA	NA	29.2630137	1	2	Yes	Meat-Eater
N2O	1.013526161	18/11/1993	Male	No	>100g	Meat-Eater	22/02/2023	Afternoon	N/A	NA	NA	NA	NA	NA	NA	NA	NA	NA	NA	NA	NA	NA	NA	29.2630137	1	2	Yes	Meat-Eater
CH4	1.872440952	18/11/1993	Male	No	>100g	Meat-Eater	09/03/2023	Afternoon	No	1	0	0	0	0	0	1	1	0	0	0	0	0	0	29.30410959	1	2	Yes	Meat-Eater
CO2	49790.50189	18/11/1993	Male	No	>100g	Meat-Eater	09/03/2023	Afternoon	No	1	0	0	0	0	0	1	1	0	0	0	0	0	0	29.30410959	1	2	Yes	Meat-Eater
N2O	0.917430418	18/11/1993	Male	No	>100g	Meat-Eater	09/03/2023	Afternoon	No	1	0	0	0	0	0	1	1	0	0	0	0	0	0	29.30410959	1	2	Yes	Meat-Eater
CH4	6.01263133	16/05/1995	Female	No	>100g	Meat-Eater	12/12/2022			NA	NA	NA	NA	NA	NA	NA	NA	NA	NA	NA	NA	NA	NA	27.57534247	1	2	Yes	Meat-Eater
CO2	53354.85157	16/05/1995	Female	No	>100g	Meat-Eater	12/12/2022			NA	NA	NA	NA	NA	NA	NA	NA	NA	NA	NA	NA	NA	NA	27.57534247	1	2	Yes	Meat-Eater
N2O	0.667249163	16/05/1995	Female	No	>100g	Meat-Eater	12/12/2022			NA	NA	NA	NA	NA	NA	NA	NA	NA	NA	NA	NA	NA	NA	27.57534247	1	2	Yes	Meat-Eater
CH4	7.323009764	16/05/1995	Female	No	>100g	Meat-Eater	12/12/2022			NA	NA	NA	NA	NA	NA	NA	NA	NA	NA	NA	NA	NA	NA	27.57534247	1	2	Yes	Meat-Eater
CO2	59442.86358	16/05/1995	Female	No	>100g	Meat-Eater	12/12/2022			NA	NA	NA	NA	NA	NA	NA	NA	NA	NA	NA	NA	NA	NA	27.57534247	1	2	Yes	Meat-Eater
N2O	0.685567126	16/05/1995	Female	No	>100g	Meat-Eater	12/12/2022			NA	NA	NA	NA	NA	NA	NA	NA	NA	NA	NA	NA	NA	NA	27.57534247	1	2	Yes	Meat-Eater
CH4	6.236223089	16/05/1995	Female	No	>100g	Meat-Eater	25/01/2023	Afternoon	No	1	1	0	0	0	0	0	0	0	1	1	0	1	0	27.69589041	1	2	Yes	Meat-Eater
CO2	54722.3831	16/05/1995	Female	No	>100g	Meat-Eater	25/01/2023	Afternoon	No	1	1	0	0	0	0	0	0	0	1	1	0	1	0	27.69589041	1	2	Yes	Meat-Eater
N2O	0.811469553	16/05/1995	Female	No	>100g	Meat-Eater	25/01/2023	Afternoon	No	1	1	0	0	0	0	0	0	0	1	1	0	1	0	27.69589041	1	2	Yes	Meat-Eater
CH4	2.359478402	16/05/1995	Female	No	>100g	Meat-Eater	01/02/2023	Afternoon	No	1	0	1	0	1	0	0	0	0	1	1	1	0	0	27.71506849	1	2	Yes	Meat-Eater
CO2	39474.63264	16/05/1995	Female	No	>100g	Meat-Eater	01/02/2023	Afternoon	No	1	0	1	0	1	0	0	0	0	1	1	1	0	0	27.71506849	1	2	Yes	Meat-Eater
N2O	0.665263636	16/05/1995	Female	No	>100g	Meat-Eater	01/02/2023	Afternoon	No	1	0	1	0	1	0	0	0	0	1	1	1	0	0	27.71506849	1	2	Yes	Meat-Eater
CH4	7.743616187	16/05/1995	Female	No	>100g	Meat-Eater	08/02/2023	Morning	No	1	1	0	1	1	0	0	0	0	0	1	0	1	0	27.73424658	1	2	Yes	Meat-Eater
CO2	50477.64064	16/05/1995	Female	No	>100g	Meat-Eater	08/02/2023	Morning	No	1	1	0	1	1	0	0	0	0	0	1	0	1	0	27.73424658	1	2	Yes	Meat-Eater
N2O	0.615897724	16/05/1995	Female	No	>100g	Meat-Eater	08/02/2023	Morning	No	1	1	0	1	1	0	0	0	0	0	1	0	1	0	27.73424658	1	2	Yes	Meat-Eater
CH4	7.899394312	16/05/1995	Female	No	>100g	Meat-Eater	16/02/2023	Afternoon	No	1	1	1	0	1	0	0	0	0	0	0	0	0	0	27.75616438	1	2	Yes	Meat-Eater
CO2	46350.18275	16/05/1995	Female	No	>100g	Meat-Eater	16/02/2023	Afternoon	No	1	1	1	0	1	0	0	0	0	0	0	0	0	0	27.75616438	1	2	Yes	Meat-Eater
N2O	0.75434106	16/05/1995	Female	No	>100g	Meat-Eater	16/02/2023	Afternoon	No	1	1	1	0	1	0	0	0	0	0	0	0	0	0	27.75616438	1	2	Yes	Meat-Eater
CH4	7.091106873	16/05/1995	Female	No	>100g	Meat-Eater	24/02/2023	Morning	N/A	NA	NA	NA	NA	NA	NA	NA	NA	NA	NA	NA	NA	NA	NA	27.77808219	1	2	Yes	Meat-Eater
CH4	7.091106873	16/05/1995	Female	No	>100g	Meat-Eater	09/03/2023	Morning	No	1	0	0	1	1	0	0	0	0	1	1	1	0	0	27.81369863	1	2	Yes	Meat-Eater
CH4	5.713454081	16/05/1995	Female	No	>100g	Meat-Eater	24/02/2023	Morning	N/A	NA	NA	NA	NA	NA	NA	NA	NA	NA	NA	NA	NA	NA	NA	27.77808219	1	2	Yes	Meat-Eater
CH4	5.713454081	16/05/1995	Female	No	>100g	Meat-Eater	09/03/2023	Morning	No	1	0	0	1	1	0	0	0	0	1	1	1	0	0	27.81369863	1	2	Yes	Meat-Eater
CO2	48669.19616	16/05/1995	Female	No	>100g	Meat-Eater	24/02/2023	Morning	N/A	NA	NA	NA	NA	NA	NA	NA	NA	NA	NA	NA	NA	NA	NA	27.77808219	1	2	Yes	Meat-Eater
CO2	48669.19616	16/05/1995	Female	No	>100g	Meat-Eater	09/03/2023	Morning	No	1	0	0	1	1	0	0	0	0	1	1	1	0	0	27.81369863	1	2	Yes	Meat-Eater
CO2	48355.36922	16/05/1995	Female	No	>100g	Meat-Eater	24/02/2023	Morning	N/A	NA	NA	NA	NA	NA	NA	NA	NA	NA	NA	NA	NA	NA	NA	27.77808219	1	2	Yes	Meat-Eater
CO2	48355.36922	16/05/1995	Female	No	>100g	Meat-Eater	09/03/2023	Morning	No	1	0	0	1	1	0	0	0	0	1	1	1	0	0	27.81369863	1	2	Yes	Meat-Eater
N2O	0.634673208	16/05/1995	Female	No	>100g	Meat-Eater	24/02/2023	Morning	N/A	NA	NA	NA	NA	NA	NA	NA	NA	NA	NA	NA	NA	NA	NA	27.77808219	1	2	Yes	Meat-Eater
N2O	0.634673208	16/05/1995	Female	No	>100g	Meat-Eater	09/03/2023	Morning	No	1	0	0	1	1	0	0	0	0	1	1	1	0	0	27.81369863	1	2	Yes	Meat-Eater
N2O	0.76441374	16/05/1995	Female	No	>100g	Meat-Eater	24/02/2023	Morning	N/A	NA	NA	NA	NA	NA	NA	NA	NA	NA	NA	NA	NA	NA	NA	27.77808219	1	2	Yes	Meat-Eater
N2O	0.76441374	16/05/1995	Female	No	>100g	Meat-Eater	09/03/2023	Morning	No	1	0	0	1	1	0	0	0	0	1	1	1	0	0	27.81369863	1	2	Yes	Meat-Eater
CH4	1.771776691	01/05/1994	Female	No	0g	Vegetarian	12/12/2022			NA	NA	NA	NA	NA	NA	NA	NA	NA	NA	NA	NA	NA	NA	28.61643836	1	2	No	Vegetarian
CO2	54080.67374	01/05/1994	Female	No	0g	Vegetarian	12/12/2022			NA	NA	NA	NA	NA	NA	NA	NA	NA	NA	NA	NA	NA	NA	28.61643836	1	2	No	Vegetarian
N2O	0.560286297	01/05/1994	Female	No	0g	Vegetarian	12/12/2022			NA	NA	NA	NA	NA	NA	NA	NA	NA	NA	NA	NA	NA	NA	28.61643836	1	2	No	Vegetarian
CH4	1.741539305	01/05/1994	Female	No	0g	Vegetarian	12/12/2022			NA	NA	NA	NA	NA	NA	NA	NA	NA	NA	NA	NA	NA	NA	28.61643836	1	2	No	Vegetarian
CO2	60085.85682	01/05/1994	Female	No	0g	Vegetarian	12/12/2022			NA	NA	NA	NA	NA	NA	NA	NA	NA	NA	NA	NA	NA	NA	28.61643836	1	2	No	Vegetarian
N2O	0.685471759	01/05/1994	Female	No	0g	Vegetarian	12/12/2022			NA	NA	NA	NA	NA	NA	NA	NA	NA	NA	NA	NA	NA	NA	28.61643836	1	2	No	Vegetarian
CH4	18.62800189	24/09/1977	Female	No	0-100g	Flexitarian	12/12/2022			NA	NA	NA	NA	NA	NA	NA	NA	NA	NA	NA	NA	NA	NA	45.21643836	3	6	Yes	Flexitarian
CO2	50339.6314	24/09/1977	Female	No	0-100g	Flexitarian	12/12/2022			NA	NA	NA	NA	NA	NA	NA	NA	NA	NA	NA	NA	NA	NA	45.21643836	3	6	Yes	Flexitarian
N2O	0.563631747	24/09/1977	Female	No	0-100g	Flexitarian	12/12/2022			NA	NA	NA	NA	NA	NA	NA	NA	NA	NA	NA	NA	NA	NA	45.21643836	3	6	Yes	Flexitarian
CH4	18.88412131	24/09/1977	Female	No	0-100g	Flexitarian	12/12/2022			NA	NA	NA	NA	NA	NA	NA	NA	NA	NA	NA	NA	NA	NA	45.21643836	3	6	Yes	Flexitarian
CO2	57563.51155	24/09/1977	Female	No	0-100g	Flexitarian	12/12/2022			NA	NA	NA	NA	NA	NA	NA	NA	NA	NA	NA	NA	NA	NA	45.21643836	3	6	Yes	Flexitarian
N2O	0.564745626	24/09/1977	Female	No	0-100g	Flexitarian	12/12/2022			NA	NA	NA	NA	NA	NA	NA	NA	NA	NA	NA	NA	NA	NA	45.21643836	3	6	Yes	Flexitarian
CH4	17.44422733	24/09/1977	Female	No	0-100g	Flexitarian	20/01/2023	Afternoon	N/A	0	1	0	0	1	0	1	0	0	1	1	1	0	1	45.32328767	3	6	Yes	Flexitarian
CO2	51144.0735	24/09/1977	Female	No	0-100g	Flexitarian	20/01/2023	Afternoon	N/A	0	1	0	0	1	0	1	0	0	1	1	1	0	1	45.32328767	3	6	Yes	Flexitarian
N2O	0.652052408	24/09/1977	Female	No	0-100g	Flexitarian	20/01/2023	Afternoon	N/A	0	1	0	0	1	0	1	0	0	1	1	1	0	1	45.32328767	3	6	Yes	Flexitarian
CH4	11.23988088	24/09/1977	Female	No	0-100g	Flexitarian	07/02/2023	Morning	N/A	0	1	0	0	1	0	0	0	0	1	1	0	0	0	45.37260274	3	6	Yes	Flexitarian
CO2	49597.82467	24/09/1977	Female	No	0-100g	Flexitarian	07/02/2023	Morning	N/A	0	1	0	0	1	0	0	0	0	1	1	0	0	0	45.37260274	3	6	Yes	Flexitarian
N2O	0.832336298	24/09/1977	Female	No	0-100g	Flexitarian	07/02/2023	Morning	N/A	0	1	0	0	1	0	0	0	0	1	1	0	0	0	45.37260274	3	6	Yes	Flexitarian
CH4	35.8331187	24/09/1977	Female	No	0-100g	Flexitarian	14/02/2023	Morning	N/A	0	0	1	1	1	0	0	0	0	0	0	0	0	0	45.39178082	3	6	Yes	Flexitarian
CO2	54411.03337	24/09/1977	Female	No	0-100g	Flexitarian	14/02/2023	Morning	N/A	0	0	1	1	1	0	0	0	0	0	0	0	0	0	45.39178082	3	6	Yes	Flexitarian
N2O	0.616332005	24/09/1977	Female	No	0-100g	Flexitarian	14/02/2023	Morning	N/A	0	0	1	1	1	0	0	0	0	0	0	0	0	0	45.39178082	3	6	Yes	Flexitarian
CH4	8.569037265	24/09/1977	Female	No	0-100g	Flexitarian	09/03/2023	Morning	N/A	0	1	0	0	1	0	1	0	0	1	1	0	0	0	45.45479452	3	6	Yes	Flexitarian
CO2	36380.40517	24/09/1977	Female	No	0-100g	Flexitarian	09/03/2023	Morning	N/A	0	1	0	0	1	0	1	0	0	1	1	0	0	0	45.45479452	3	6	Yes	Flexitarian
N2O	0.506769686	24/09/1977	Female	No	0-100g	Flexitarian	09/03/2023	Morning	N/A	0	1	0	0	1	0	1	0	0	1	1	0	0	0	45.45479452	3	6	Yes	Flexitarian
CH4	20.42083784	22/03/1996	Female	No	0-100g	Meat-Eater	12/12/2022			NA	NA	NA	NA	NA	NA	NA	NA	NA	NA	NA	NA	NA	NA	26.7260274	1	2	Yes	Meat-Eater
CO2	52314.76725	22/03/1996	Female	No	0-100g	Meat-Eater	12/12/2022			NA	NA	NA	NA	NA	NA	NA	NA	NA	NA	NA	NA	NA	NA	26.7260274	1	2	Yes	Meat-Eater
N2O	0.592375156	22/03/1996	Female	No	0-100g	Meat-Eater	12/12/2022			NA	NA	NA	NA	NA	NA	NA	NA	NA	NA	NA	NA	NA	NA	26.7260274	1	2	Yes	Meat-Eater
CH4	19.75373609	22/03/1996	Female	No	0-100g	Meat-Eater	12/12/2022			NA	NA	NA	NA	NA	NA	NA	NA	NA	NA	NA	NA	NA	NA	26.7260274	1	2	Yes	Meat-Eater
CO2	53024.61912	22/03/1996	Female	No	0-100g	Meat-Eater	12/12/2022			NA	NA	NA	NA	NA	NA	NA	NA	NA	NA	NA	NA	NA	NA	26.7260274	1	2	Yes	Meat-Eater
N2O	0.535815298	22/03/1996	Female	No	0-100g	Meat-Eater	12/12/2022			NA	NA	NA	NA	NA	NA	NA	NA	NA	NA	NA	NA	NA	NA	26.7260274	1	2	Yes	Meat-Eater
CH4	10.86284693	22/03/1996	Female	No	0-100g	Meat-Eater	24/01/2023	Morning	N/A	1	1	1	1	1	0	1	0	0	0	1	1	0	0	26.84443446	1	2	Yes	Meat-Eater
CO2	51695.74707	22/03/1996	Female	No	0-100g	Meat-Eater	24/01/2023	Morning	N/A	1	1	1	1	1	0	1	0	0	0	1	1	0	0	26.84443446	1	2	Yes	Meat-Eater
N2O	0.593212249	22/03/1996	Female	No	0-100g	Meat-Eater	24/01/2023	Morning	N/A	1	1	1	1	1	0	1	0	0	0	1	1	0	0	26.84443446	1	2	Yes	Meat-Eater
CH4	14.86420883	22/03/1996	Female	No	0-100g	Meat-Eater	31/01/2023	Morning	No	1	1	1	0	1	0	0	0	0	0	1	0	0	1	26.86361255	1	2	Yes	Meat-Eater
CO2	54723.25378	22/03/1996	Female	No	0-100g	Meat-Eater	31/01/2023	Morning	No	1	1	1	0	1	0	0	0	0	0	1	0	0	1	26.86361255	1	2	Yes	Meat-Eater
N2O	0.554945027	22/03/1996	Female	No	0-100g	Meat-Eater	31/01/2023	Morning	No	1	1	1	0	1	0	0	0	0	0	1	0	0	1	26.86361255	1	2	Yes	Meat-Eater
CH4	11.69240204	22/03/1996	Female	No	0-100g	Meat-Eater	07/02/2023	Afternoon	No	1	1	1	1	1	0	1	0	0	0	1	1	0	0	26.88279063	1	2	Yes	Meat-Eater
CO2	42713.60896	22/03/1996	Female	No	0-100g	Meat-Eater	07/02/2023	Afternoon	No	1	1	1	1	1	0	1	0	0	0	1	1	0	0	26.88279063	1	2	Yes	Meat-Eater
N2O	0.624199399	22/03/1996	Female	No	0-100g	Meat-Eater	07/02/2023	Afternoon	No	1	1	1	1	1	0	1	0	0	0	1	1	0	0	26.88279063	1	2	Yes	Meat-Eater
CH4	14.94927657	22/03/1996	Female	No	0-100g	Meat-Eater	14/02/2023	Morning	No	0	1	0	1	1	1	0	0	0	0	1	0	0	0	26.90196871	1	2	Yes	Meat-Eater
CO2	52962.08596	22/03/1996	Female	No	0-100g	Meat-Eater	14/02/2023	Morning	No	0	1	0	1	1	1	0	0	0	0	1	0	0	0	26.90196871	1	2	Yes	Meat-Eater
N2O	0.631060029	22/03/1996	Female	No	0-100g	Meat-Eater	14/02/2023	Morning	No	0	1	0	1	1	1	0	0	0	0	1	0	0	0	26.90196871	1	2	Yes	Meat-Eater
CH4	19.40937464	22/03/1996	Female	No	0-100g	Meat-Eater	28/02/2023	Afternoon	N/A	1	1	0	0	1	0	0	0	0	0	0	0	0	0	26.94032487	1	2	Yes	Meat-Eater
CO2	41584.59425	22/03/1996	Female	No	0-100g	Meat-Eater	28/02/2023	Afternoon	N/A	1	1	0	0	1	0	0	0	0	0	0	0	0	0	26.94032487	1	2	Yes	Meat-Eater
N2O	0.647735245	22/03/1996	Female	No	0-100g	Meat-Eater	28/02/2023	Afternoon	N/A	1	1	0	0	1	0	0	0	0	0	0	0	0	0	26.94032487	1	2	Yes	Meat-Eater
CH4	2.039593539	09/03/1985	Male	No	>100g	Meat-Eater	12/12/2022			NA	NA	NA	NA	NA	NA	NA	NA	NA	NA	NA	NA	NA	NA	37.76164384	2	4	Yes	Meat-Eater
CO2	49676.32844	09/03/1985	Male	No	>100g	Meat-Eater	12/12/2022			NA	NA	NA	NA	NA	NA	NA	NA	NA	NA	NA	NA	NA	NA	37.76164384	2	4	Yes	Meat-Eater
N2O	0.571924802	09/03/1985	Male	No	>100g	Meat-Eater	12/12/2022			NA	NA	NA	NA	NA	NA	NA	NA	NA	NA	NA	NA	NA	NA	37.76164384	2	4	Yes	Meat-Eater
CH4	7.229780085	09/03/1985	Male	No	>100g	Meat-Eater	24/01/2023	Afternoon	No	1	0	1	1	1	0	0	0	1	0	1	0	0	0	37.87945205	2	4	Yes	Meat-Eater
CO2	42460.34582	09/03/1985	Male	No	>100g	Meat-Eater	24/01/2023	Afternoon	No	1	0	1	1	1	0	0	0	1	0	1	0	0	0	37.87945205	2	4	Yes	Meat-Eater
N2O	0.627304392	09/03/1985	Male	No	>100g	Meat-Eater	24/01/2023	Afternoon	No	1	0	1	1	1	0	0	0	1	0	1	0	0	0	37.87945205	2	4	Yes	Meat-Eater
CH4	3.523989296	09/03/1985	Male	No	>100g	Meat-Eater	31/01/2023	Afternoon	No	1	1	0	1	1	0	0	0	0	1	1	0	0	0	37.89863014	2	4	Yes	Meat-Eater
CO2	39561.68293	09/03/1985	Male	No	>100g	Meat-Eater	31/01/2023	Afternoon	No	1	1	0	1	1	0	0	0	0	1	1	0	0	0	37.89863014	2	4	Yes	Meat-Eater
N2O	0.590268743	09/03/1985	Male	No	>100g	Meat-Eater	31/01/2023	Afternoon	No	1	1	0	1	1	0	0	0	0	1	1	0	0	0	37.89863014	2	4	Yes	Meat-Eater
CH4	6.396827013	09/03/1985	Male	No	>100g	Meat-Eater	07/02/2023	Morning	No	1	0	0	0	1	0	1	0	0	0	0	0	0	0	37.91780822	2	4	Yes	Meat-Eater
CO2	42874.56616	09/03/1985	Male	No	>100g	Meat-Eater	07/02/2023	Morning	No	1	0	0	0	1	0	1	0	0	0	0	0	0	0	37.91780822	2	4	Yes	Meat-Eater
N2O	0.538546061	09/03/1985	Male	No	>100g	Meat-Eater	07/02/2023	Morning	No	1	0	0	0	1	0	1	0	0	0	0	0	0	0	37.91780822	2	4	Yes	Meat-Eater
CH4	3.104518985	09/03/1985	Male	No	>100g	Meat-Eater	14/02/2023	Morning	No	0	1	0	1	1	1	0	0	0	0	1	0	0	0	37.9369863	2	4	Yes	Meat-Eater
CO2	39616.17965	09/03/1985	Male	No	>100g	Meat-Eater	14/02/2023	Morning	No	0	1	0	1	1	1	0	0	0	0	1	0	0	0	37.9369863	2	4	Yes	Meat-Eater
N2O	0.561905535	09/03/1985	Male	No	>100g	Meat-Eater	14/02/2023	Morning	No	0	1	0	1	1	1	0	0	0	0	1	0	0	0	37.9369863	2	4	Yes	Meat-Eater
CH4	2.256866124	09/03/1985	Male	No	>100g	Meat-Eater	01/03/2023	Morning	No	1	0	1	0	0	0	1	0	0	0	0	0	0	0	37.97808219	2	4	Yes	Meat-Eater
CO2	35480.06757	09/03/1985	Male	No	>100g	Meat-Eater	01/03/2023	Morning	No	1	0	1	0	0	0	1	0	0	0	0	0	0	0	37.97808219	2	4	Yes	Meat-Eater
N2O	0.526522103	09/03/1985	Male	No	>100g	Meat-Eater	01/03/2023	Morning	No	1	0	1	0	0	0	1	0	0	0	0	0	0	0	37.97808219	2	4	Yes	Meat-Eater
CH4	7.364703623	01/01/1993	Female	No	>100g	Meat-Eater	12/12/2022			NA	NA	NA	NA	NA	NA	NA	NA	NA	NA	NA	NA	NA	NA	29.94520548	2	3	Yes	Meat-Eater
CO2	54935.519	01/01/1993	Female	No	>100g	Meat-Eater	12/12/2022			NA	NA	NA	NA	NA	NA	NA	NA	NA	NA	NA	NA	NA	NA	29.94520548	2	3	Yes	Meat-Eater
N2O	0.737740133	01/01/1993	Female	No	>100g	Meat-Eater	12/12/2022			NA	NA	NA	NA	NA	NA	NA	NA	NA	NA	NA	NA	NA	NA	29.94520548	2	3	Yes	Meat-Eater
CH4	2.048232792	23/09/1981	Female	No	0-100g	Pescatarian	12/12/2022			NA	NA	NA	NA	NA	NA	NA	NA	NA	NA	NA	NA	NA	NA	41.21917808	3	5	No	Flexitarian
CO2	46447.75487	23/09/1981	Female	No	0-100g	Pescatarian	12/12/2022			NA	NA	NA	NA	NA	NA	NA	NA	NA	NA	NA	NA	NA	NA	41.21917808	3	5	No	Flexitarian
N2O	0.581480508	23/09/1981	Female	No	0-100g	Pescatarian	12/12/2022			NA	NA	NA	NA	NA	NA	NA	NA	NA	NA	NA	NA	NA	NA	41.21917808	3	5	No	Flexitarian
CH4	1.931602875	23/09/1981	Female	No	0-100g	Pescatarian	12/12/2022			NA	NA	NA	NA	NA	NA	NA	NA	NA	NA	NA	NA	NA	NA	41.21917808	3	5	No	Flexitarian
CO2	45818.69843	23/09/1981	Female	No	0-100g	Pescatarian	12/12/2022			NA	NA	NA	NA	NA	NA	NA	NA	NA	NA	NA	NA	NA	NA	41.21917808	3	5	No	Flexitarian
N2O	0.518470072	23/09/1981	Female	No	0-100g	Pescatarian	12/12/2022			NA	NA	NA	NA	NA	NA	NA	NA	NA	NA	NA	NA	NA	NA	41.21917808	3	5	No	Flexitarian
CH4	2.197164331	23/09/1981	Female	No	0-100g	Pescatarian	24/01/2023	Morning	No	0	0	0	1	1	0	0	0	0	0	1	1	0	0	41.3369863	3	5	No	Flexitarian
CO2	40087.26138	23/09/1981	Female	No	0-100g	Pescatarian	24/01/2023	Morning	No	0	0	0	1	1	0	0	0	0	0	1	1	0	0	41.3369863	3	5	No	Flexitarian
N2O	0.554575496	23/09/1981	Female	No	0-100g	Pescatarian	24/01/2023	Morning	No	0	0	0	1	1	0	0	0	0	0	1	1	0	0	41.3369863	3	5	No	Flexitarian
CH4	2.348346824	23/09/1981	Female	No	0-100g	Pescatarian	31/01/2023	Morning	N/A	0	1	1	0	1	0	0	1	0	1	1	0	1	0	41.35616438	3	5	No	Flexitarian
CO2	38823.32651	23/09/1981	Female	No	0-100g	Pescatarian	31/01/2023	Morning	N/A	0	1	1	0	1	0	0	1	0	1	1	0	1	0	41.35616438	3	5	No	Flexitarian
N2O	0.510883162	23/09/1981	Female	No	0-100g	Pescatarian	31/01/2023	Morning	N/A	0	1	1	0	1	0	0	1	0	1	1	0	1	0	41.35616438	3	5	No	Flexitarian
CH4	1.987152957	23/09/1981	Female	No	0-100g	Pescatarian	14/02/2023	Morning	Yes	0	1	1	1	1	0	0	0	0	1	1	0	0	0	41.39452055	3	5	No	Flexitarian
CO2	37733.30939	23/09/1981	Female	No	0-100g	Pescatarian	14/02/2023	Morning	Yes	0	1	1	1	1	0	0	0	0	1	1	0	0	0	41.39452055	3	5	No	Flexitarian
N2O	0.574664365	23/09/1981	Female	No	0-100g	Pescatarian	14/02/2023	Morning	Yes	0	1	1	1	1	0	0	0	0	1	1	0	0	0	41.39452055	3	5	No	Flexitarian
CH4	3.860377079	23/09/1981	Female	No	0-100g	Pescatarian	21/02/2023			NA	NA	NA	NA	NA	NA	NA	NA	NA	NA	NA	NA	NA	NA	41.41369863	3	5	No	Flexitarian
CH4	3.860377079	23/09/1981	Female	No	0-100g	Pescatarian	21/02/2023	Afternoon	N/A	NA	NA	NA	NA	NA	NA	NA	NA	NA	NA	NA	NA	NA	NA	41.41369863	3	5	No	Flexitarian
CH4	3.860377079	23/09/1981	Female	No	0-100g	Pescatarian	21/02/2023			NA	NA	NA	NA	NA	NA	NA	NA	NA	NA	NA	NA	NA	NA	41.41369863	3	5	No	Flexitarian
CH4	3.860377079	23/09/1981	Female	No	0-100g	Pescatarian	21/02/2023	Afternoon	N/A	NA	NA	NA	NA	NA	NA	NA	NA	NA	NA	NA	NA	NA	NA	41.41369863	3	5	No	Flexitarian
CO2	37617.53227	23/09/1981	Female	No	0-100g	Pescatarian	21/02/2023			NA	NA	NA	NA	NA	NA	NA	NA	NA	NA	NA	NA	NA	NA	41.41369863	3	5	No	Flexitarian
CO2	37617.53227	23/09/1981	Female	No	0-100g	Pescatarian	21/02/2023	Afternoon	N/A	NA	NA	NA	NA	NA	NA	NA	NA	NA	NA	NA	NA	NA	NA	41.41369863	3	5	No	Flexitarian
CO2	37617.53227	23/09/1981	Female	No	0-100g	Pescatarian	21/02/2023			NA	NA	NA	NA	NA	NA	NA	NA	NA	NA	NA	NA	NA	NA	41.41369863	3	5	No	Flexitarian
CO2	37617.53227	23/09/1981	Female	No	0-100g	Pescatarian	21/02/2023	Afternoon	N/A	NA	NA	NA	NA	NA	NA	NA	NA	NA	NA	NA	NA	NA	NA	41.41369863	3	5	No	Flexitarian
N2O	0.499776371	23/09/1981	Female	No	0-100g	Pescatarian	21/02/2023			NA	NA	NA	NA	NA	NA	NA	NA	NA	NA	NA	NA	NA	NA	41.41369863	3	5	No	Flexitarian
N2O	0.499776371	23/09/1981	Female	No	0-100g	Pescatarian	21/02/2023	Afternoon	N/A	NA	NA	NA	NA	NA	NA	NA	NA	NA	NA	NA	NA	NA	NA	41.41369863	3	5	No	Flexitarian
N2O	0.499776371	23/09/1981	Female	No	0-100g	Pescatarian	21/02/2023			NA	NA	NA	NA	NA	NA	NA	NA	NA	NA	NA	NA	NA	NA	41.41369863	3	5	No	Flexitarian
N2O	0.499776371	23/09/1981	Female	No	0-100g	Pescatarian	21/02/2023	Afternoon	N/A	NA	NA	NA	NA	NA	NA	NA	NA	NA	NA	NA	NA	NA	NA	41.41369863	3	5	No	Flexitarian
CH4	3.402682905	23/09/1981	Female	No	0-100g	Pescatarian	28/02/2023	Morning	No	0	1	0	1	1	0	0	1	0	1	1	1	1	0	41.43287671	3	5	No	Flexitarian
CO2	35205.88288	23/09/1981	Female	No	0-100g	Pescatarian	28/02/2023	Morning	No	0	1	0	1	1	0	0	1	0	1	1	1	1	0	41.43287671	3	5	No	Flexitarian
N2O	0.607422313	23/09/1981	Female	No	0-100g	Pescatarian	28/02/2023	Morning	No	0	1	0	1	1	0	0	1	0	1	1	1	1	0	41.43287671	3	5	No	Flexitarian
CH4	2.433349101	23/09/1981	Female	No	0-100g	Pescatarian	09/03/2023	Morning	N/A	NA	NA	NA	NA	NA	NA	NA	NA	NA	NA	NA	NA	NA	NA	41.45753425	3	5	No	Flexitarian
CO2	38295.64436	23/09/1981	Female	No	0-100g	Pescatarian	09/03/2023	Morning	N/A	NA	NA	NA	NA	NA	NA	NA	NA	NA	NA	NA	NA	NA	NA	41.45753425	3	5	No	Flexitarian
N2O	0.538670943	23/09/1981	Female	No	0-100g	Pescatarian	09/03/2023	Morning	N/A	NA	NA	NA	NA	NA	NA	NA	NA	NA	NA	NA	NA	NA	NA	41.45753425	3	5	No	Flexitarian
CH4	1.827931837	06/02/1979	Male	No	0-100g	Meat-Eater	12/12/2022			NA	NA	NA	NA	NA	NA	NA	NA	NA	NA	NA	NA	NA	NA	43.84657534	3	5	Yes	Meat-Eater
CO2	50182.55733	06/02/1979	Male	No	0-100g	Meat-Eater	12/12/2022			NA	NA	NA	NA	NA	NA	NA	NA	NA	NA	NA	NA	NA	NA	43.84657534	3	5	Yes	Meat-Eater
N2O	0.602564094	06/02/1979	Male	No	0-100g	Meat-Eater	12/12/2022			NA	NA	NA	NA	NA	NA	NA	NA	NA	NA	NA	NA	NA	NA	43.84657534	3	5	Yes	Meat-Eater
CH4	1.819292584	06/02/1979	Male	No	0-100g	Meat-Eater	12/12/2022			NA	NA	NA	NA	NA	NA	NA	NA	NA	NA	NA	NA	NA	NA	43.84657534	3	5	Yes	Meat-Eater
CO2	55757.13766	06/02/1979	Male	No	0-100g	Meat-Eater	12/12/2022			NA	NA	NA	NA	NA	NA	NA	NA	NA	NA	NA	NA	NA	NA	43.84657534	3	5	Yes	Meat-Eater
N2O	0.591955545	06/02/1979	Male	No	0-100g	Meat-Eater	12/12/2022			NA	NA	NA	NA	NA	NA	NA	NA	NA	NA	NA	NA	NA	NA	43.84657534	3	5	Yes	Meat-Eater
CH4	1.909905902	06/02/1979	Male	No	0-100g	Meat-Eater	30/01/2023	Morning	N/A	1	1	0	1	1	0	0	0	0	0	1	1	0	1	43.98082192	3	5	Yes	Meat-Eater
CH4	1.909905902	06/02/1979	Male	No	0-100g	Meat-Eater	25/01/2023	Morning	N/A	1	1	0	0	1	1	1	0	0	1	1	1	0	1	43.96712329	3	5	Yes	Meat-Eater
CH4	1.909905902	06/02/1979	Male	No	0-100g	Meat-Eater	30/01/2023	Morning	N/A	1	1	0	1	1	0	0	0	0	0	1	1	0	1	43.98082192	3	5	Yes	Meat-Eater
CH4	1.909905902	06/02/1979	Male	No	0-100g	Meat-Eater	25/01/2023	Morning	N/A	1	1	0	0	1	1	1	0	0	1	1	1	0	1	43.96712329	3	5	Yes	Meat-Eater
CO2	58786.51475	06/02/1979	Male	No	0-100g	Meat-Eater	30/01/2023	Morning	N/A	1	1	0	1	1	0	0	0	0	0	1	1	0	1	43.98082192	3	5	Yes	Meat-Eater
CO2	58786.51475	06/02/1979	Male	No	0-100g	Meat-Eater	25/01/2023	Morning	N/A	1	1	0	0	1	1	1	0	0	1	1	1	0	1	43.96712329	3	5	Yes	Meat-Eater
CO2	58786.51475	06/02/1979	Male	No	0-100g	Meat-Eater	30/01/2023	Morning	N/A	1	1	0	1	1	0	0	0	0	0	1	1	0	1	43.98082192	3	5	Yes	Meat-Eater
CO2	58786.51475	06/02/1979	Male	No	0-100g	Meat-Eater	25/01/2023	Morning	N/A	1	1	0	0	1	1	1	0	0	1	1	1	0	1	43.96712329	3	5	Yes	Meat-Eater
N2O	0.698436611	06/02/1979	Male	No	0-100g	Meat-Eater	30/01/2023	Morning	N/A	1	1	0	1	1	0	0	0	0	0	1	1	0	1	43.98082192	3	5	Yes	Meat-Eater
N2O	0.698436611	06/02/1979	Male	No	0-100g	Meat-Eater	25/01/2023	Morning	N/A	1	1	0	0	1	1	1	0	0	1	1	1	0	1	43.96712329	3	5	Yes	Meat-Eater
N2O	0.698436611	06/02/1979	Male	No	0-100g	Meat-Eater	30/01/2023	Morning	N/A	1	1	0	1	1	0	0	0	0	0	1	1	0	1	43.98082192	3	5	Yes	Meat-Eater
N2O	0.698436611	06/02/1979	Male	No	0-100g	Meat-Eater	25/01/2023	Morning	N/A	1	1	0	0	1	1	1	0	0	1	1	1	0	1	43.96712329	3	5	Yes	Meat-Eater
CH4	1.738561193	06/02/1979	Male	No	0-100g	Meat-Eater	07/02/2023	Morning	N/A	1	1	0	0	1	0	0	0	0	1	1	0	0	1	44.00273973	3	5	Yes	Meat-Eater
CO2	46968.23536	06/02/1979	Male	No	0-100g	Meat-Eater	07/02/2023	Morning	N/A	1	1	0	0	1	0	0	0	0	1	1	0	0	1	44.00273973	3	5	Yes	Meat-Eater
N2O	0.718425197	06/02/1979	Male	No	0-100g	Meat-Eater	07/02/2023	Morning	N/A	1	1	0	0	1	0	0	0	0	1	1	0	0	1	44.00273973	3	5	Yes	Meat-Eater
CH4	1.758817811	19/07/1991	Male	No	0-100g	Meat-Eater	12/12/2022			NA	NA	NA	NA	NA	NA	NA	NA	NA	NA	NA	NA	NA	NA	31.4	2	3	Yes	Meat-Eater
CO2	43074.22592	19/07/1991	Male	No	0-100g	Meat-Eater	12/12/2022			NA	NA	NA	NA	NA	NA	NA	NA	NA	NA	NA	NA	NA	NA	31.4	2	3	Yes	Meat-Eater
N2O	0.603910667	19/07/1991	Male	No	0-100g	Meat-Eater	12/12/2022			NA	NA	NA	NA	NA	NA	NA	NA	NA	NA	NA	NA	NA	NA	31.4	2	3	Yes	Meat-Eater
CH4	1.728580425	19/07/1991	Male	No	0-100g	Meat-Eater	12/12/2022			NA	NA	NA	NA	NA	NA	NA	NA	NA	NA	NA	NA	NA	NA	31.4	2	3	Yes	Meat-Eater
CO2	45449.87371	19/07/1991	Male	No	0-100g	Meat-Eater	12/12/2022			NA	NA	NA	NA	NA	NA	NA	NA	NA	NA	NA	NA	NA	NA	31.4	2	3	Yes	Meat-Eater
N2O	0.684746975	19/07/1991	Male	No	0-100g	Meat-Eater	12/12/2022			NA	NA	NA	NA	NA	NA	NA	NA	NA	NA	NA	NA	NA	NA	31.4	2	3	Yes	Meat-Eater
CH4	1.858389406	19/07/1991	Male	No	0-100g	Meat-Eater	25/01/2023			NA	NA	NA	NA	NA	NA	NA	NA	NA	NA	NA	NA	NA	NA	31.52054795	2	3	Yes	Meat-Eater
CH4	1.858389406	19/07/1991	Male	No	0-100g	Meat-Eater	25/01/2023	Afternoon	N/A	1	1	1	0	1	0	0	1	0	1	1	0	1	0	31.52054795	2	3	Yes	Meat-Eater
CH4	1.858389406	19/07/1991	Male	No	0-100g	Meat-Eater	25/01/2023			NA	NA	NA	NA	NA	NA	NA	NA	NA	NA	NA	NA	NA	NA	31.52054795	2	3	Yes	Meat-Eater
CH4	1.858389406	19/07/1991	Male	No	0-100g	Meat-Eater	25/01/2023	Afternoon	N/A	1	1	1	0	1	0	0	1	0	1	1	0	1	0	31.52054795	2	3	Yes	Meat-Eater
CO2	44510.92088	19/07/1991	Male	No	0-100g	Meat-Eater	25/01/2023			NA	NA	NA	NA	NA	NA	NA	NA	NA	NA	NA	NA	NA	NA	31.52054795	2	3	Yes	Meat-Eater
CO2	44510.92088	19/07/1991	Male	No	0-100g	Meat-Eater	25/01/2023	Afternoon	N/A	1	1	1	0	1	0	0	1	0	1	1	0	1	0	31.52054795	2	3	Yes	Meat-Eater
CO2	44510.92088	19/07/1991	Male	No	0-100g	Meat-Eater	25/01/2023			NA	NA	NA	NA	NA	NA	NA	NA	NA	NA	NA	NA	NA	NA	31.52054795	2	3	Yes	Meat-Eater
CO2	44510.92088	19/07/1991	Male	No	0-100g	Meat-Eater	25/01/2023	Afternoon	N/A	1	1	1	0	1	0	0	1	0	1	1	0	1	0	31.52054795	2	3	Yes	Meat-Eater
N2O	0.651691951	19/07/1991	Male	No	0-100g	Meat-Eater	25/01/2023			NA	NA	NA	NA	NA	NA	NA	NA	NA	NA	NA	NA	NA	NA	31.52054795	2	3	Yes	Meat-Eater
N2O	0.651691951	19/07/1991	Male	No	0-100g	Meat-Eater	25/01/2023	Afternoon	N/A	1	1	1	0	1	0	0	1	0	1	1	0	1	0	31.52054795	2	3	Yes	Meat-Eater
N2O	0.651691951	19/07/1991	Male	No	0-100g	Meat-Eater	25/01/2023			NA	NA	NA	NA	NA	NA	NA	NA	NA	NA	NA	NA	NA	NA	31.52054795	2	3	Yes	Meat-Eater
N2O	0.651691951	19/07/1991	Male	No	0-100g	Meat-Eater	25/01/2023	Afternoon	N/A	1	1	1	0	1	0	0	1	0	1	1	0	1	0	31.52054795	2	3	Yes	Meat-Eater
CH4	1.584070537	19/07/1991	Male	No	0-100g	Meat-Eater	01/02/2023	Morning	N/A	NA	NA	NA	NA	NA	NA	NA	NA	NA	NA	NA	NA	NA	NA	31.45479452	2	3	Yes	Meat-Eater
CO2	37309.52644	19/07/1991	Male	No	0-100g	Meat-Eater	01/02/2023	Morning	N/A	NA	NA	NA	NA	NA	NA	NA	NA	NA	NA	NA	NA	NA	NA	31.45479452	2	3	Yes	Meat-Eater
N2O	1.111553771	19/07/1991	Male	No	0-100g	Meat-Eater	01/02/2023	Morning	N/A	NA	NA	NA	NA	NA	NA	NA	NA	NA	NA	NA	NA	NA	NA	31.45479452	2	3	Yes	Meat-Eater
CH4	1.79862514	19/07/1991	Male	No	0-100g	Meat-Eater	01/02/2023	Morning	N/A	0	0	0	1	0	0	0	1	0	1	1	0	1	0	31.45479452	2	3	Yes	Meat-Eater
CO2	40903.92127	19/07/1991	Male	No	0-100g	Meat-Eater	01/02/2023	Morning	N/A	0	0	0	1	0	0	0	1	0	1	1	0	1	0	31.45479452	2	3	Yes	Meat-Eater
N2O	0.675559311	19/07/1991	Male	No	0-100g	Meat-Eater	01/02/2023	Morning	N/A	0	0	0	1	0	0	0	1	0	1	1	0	1	0	31.45479452	2	3	Yes	Meat-Eater
CH4	1.576542305	19/07/1991	Male	No	0-100g	Meat-Eater	01/02/2023	Morning	N/A	NA	NA	NA	NA	NA	NA	NA	NA	NA	NA	NA	NA	NA	NA	31.45479452	2	3	Yes	Meat-Eater
CO2	37056.96041	19/07/1991	Male	No	0-100g	Meat-Eater	01/02/2023	Morning	N/A	NA	NA	NA	NA	NA	NA	NA	NA	NA	NA	NA	NA	NA	NA	31.45479452	2	3	Yes	Meat-Eater
N2O	0.750986904	19/07/1991	Male	No	0-100g	Meat-Eater	01/02/2023	Morning	N/A	NA	NA	NA	NA	NA	NA	NA	NA	NA	NA	NA	NA	NA	NA	31.45479452	2	3	Yes	Meat-Eater
CH4	1.629239927	19/07/1991	Male	No	0-100g	Meat-Eater	01/02/2023	Morning	N/A	NA	NA	NA	NA	NA	NA	NA	NA	NA	NA	NA	NA	NA	NA	31.45479452	2	3	Yes	Meat-Eater
CO2	34700.00096	19/07/1991	Male	No	0-100g	Meat-Eater	01/02/2023	Morning	N/A	NA	NA	NA	NA	NA	NA	NA	NA	NA	NA	NA	NA	NA	NA	31.45479452	2	3	Yes	Meat-Eater
N2O	0.583729088	19/07/1991	Male	No	0-100g	Meat-Eater	01/02/2023	Morning	N/A	NA	NA	NA	NA	NA	NA	NA	NA	NA	NA	NA	NA	NA	NA	31.45479452	2	3	Yes	Meat-Eater
CH4	1.64429639	19/07/1991	Male	No	0-100g	Meat-Eater	01/02/2023	Morning	N/A	NA	NA	NA	NA	NA	NA	NA	NA	NA	NA	NA	NA	NA	NA	31.45479452	2	3	Yes	Meat-Eater
CO2	36420.03547	19/07/1991	Male	No	0-100g	Meat-Eater	01/02/2023	Morning	N/A	NA	NA	NA	NA	NA	NA	NA	NA	NA	NA	NA	NA	NA	NA	31.45479452	2	3	Yes	Meat-Eater
N2O	0.618640194	19/07/1991	Male	No	0-100g	Meat-Eater	01/02/2023	Morning	N/A	NA	NA	NA	NA	NA	NA	NA	NA	NA	NA	NA	NA	NA	NA	31.45479452	2	3	Yes	Meat-Eater
CH4	1.591598768	19/07/1991	Male	No	0-100g	Meat-Eater	01/02/2023	Morning	N/A	NA	NA	NA	NA	NA	NA	NA	NA	NA	NA	NA	NA	NA	NA	31.45479452	2	3	Yes	Meat-Eater
CO2	36290.68228	19/07/1991	Male	No	0-100g	Meat-Eater	01/02/2023	Morning	N/A	NA	NA	NA	NA	NA	NA	NA	NA	NA	NA	NA	NA	NA	NA	31.45479452	2	3	Yes	Meat-Eater
N2O	0.594243005	19/07/1991	Male	No	0-100g	Meat-Eater	01/02/2023	Morning	N/A	NA	NA	NA	NA	NA	NA	NA	NA	NA	NA	NA	NA	NA	NA	31.45479452	2	3	Yes	Meat-Eater
CH4	1.663116969	19/07/1991	Male	No	0-100g	Meat-Eater	01/02/2023	Afternoon	N/A	NA	NA	NA	NA	NA	NA	NA	NA	NA	NA	NA	NA	NA	NA	31.45479452	2	3	Yes	Meat-Eater
CO2	45339.51754	19/07/1991	Male	No	0-100g	Meat-Eater	01/02/2023	Afternoon	N/A	NA	NA	NA	NA	NA	NA	NA	NA	NA	NA	NA	NA	NA	NA	31.45479452	2	3	Yes	Meat-Eater
N2O	0.533675031	19/07/1991	Male	No	0-100g	Meat-Eater	01/02/2023	Afternoon	N/A	NA	NA	NA	NA	NA	NA	NA	NA	NA	NA	NA	NA	NA	NA	31.45479452	2	3	Yes	Meat-Eater
CH4	1.572778189	19/07/1991	Male	No	0-100g	Meat-Eater	01/02/2023	Afternoon	N/A	0	0	1	0	0	0	0	0	0	0	0	0	1	0	31.45479452	2	3	Yes	Meat-Eater
CO2	41033.57051	19/07/1991	Male	No	0-100g	Meat-Eater	01/02/2023	Afternoon	N/A	0	0	1	0	0	0	0	0	0	0	0	0	1	0	31.45479452	2	3	Yes	Meat-Eater
N2O	0.583082019	19/07/1991	Male	No	0-100g	Meat-Eater	01/02/2023	Afternoon	N/A	0	0	1	0	0	0	0	0	0	0	0	0	1	0	31.45479452	2	3	Yes	Meat-Eater
CH4	1.704522244	19/07/1991	Male	No	0-100g	Meat-Eater	01/02/2023	Afternoon	N/A	NA	NA	NA	NA	NA	NA	NA	NA	NA	NA	NA	NA	NA	NA	31.45479452	2	3	Yes	Meat-Eater
CO2	42693.85716	19/07/1991	Male	No	0-100g	Meat-Eater	01/02/2023	Afternoon	N/A	NA	NA	NA	NA	NA	NA	NA	NA	NA	NA	NA	NA	NA	NA	31.45479452	2	3	Yes	Meat-Eater
N2O	0.699703798	19/07/1991	Male	No	0-100g	Meat-Eater	01/02/2023	Afternoon	N/A	NA	NA	NA	NA	NA	NA	NA	NA	NA	NA	NA	NA	NA	NA	31.45479452	2	3	Yes	Meat-Eater
CH4	1.663116969	19/07/1991	Male	No	0-100g	Meat-Eater	01/02/2023	Afternoon	N/A	NA	NA	NA	NA	NA	NA	NA	NA	NA	NA	NA	NA	NA	NA	31.45479452	2	3	Yes	Meat-Eater
CO2	42794.58642	19/07/1991	Male	No	0-100g	Meat-Eater	01/02/2023	Afternoon	N/A	NA	NA	NA	NA	NA	NA	NA	NA	NA	NA	NA	NA	NA	NA	31.45479452	2	3	Yes	Meat-Eater
N2O	0.587730196	19/07/1991	Male	No	0-100g	Meat-Eater	01/02/2023	Afternoon	N/A	NA	NA	NA	NA	NA	NA	NA	NA	NA	NA	NA	NA	NA	NA	31.45479452	2	3	Yes	Meat-Eater
CH4	1.870143341	19/07/1991	Male	No	0-100g	Meat-Eater	01/02/2023	Afternoon	N/A	NA	NA	NA	NA	NA	NA	NA	NA	NA	NA	NA	NA	NA	NA	31.45479452	2	3	Yes	Meat-Eater
CO2	39294.82984	19/07/1991	Male	No	0-100g	Meat-Eater	01/02/2023	Afternoon	N/A	NA	NA	NA	NA	NA	NA	NA	NA	NA	NA	NA	NA	NA	NA	31.45479452	2	3	Yes	Meat-Eater
N2O	0.581236531	19/07/1991	Male	No	0-100g	Meat-Eater	01/02/2023	Afternoon	N/A	NA	NA	NA	NA	NA	NA	NA	NA	NA	NA	NA	NA	NA	NA	31.45479452	2	3	Yes	Meat-Eater
CH4	1.72864717	19/07/1991	Male	No	0-100g	Meat-Eater	22/02/2023	Afternoon	N/A	NA	NA	NA	NA	NA	NA	NA	NA	NA	NA	NA	NA	NA	NA	31.59726027	2	3	Yes	Meat-Eater
CO2	36454.15377	19/07/1991	Male	No	0-100g	Meat-Eater	22/02/2023	Afternoon	N/A	NA	NA	NA	NA	NA	NA	NA	NA	NA	NA	NA	NA	NA	NA	31.59726027	2	3	Yes	Meat-Eater
N2O	0.710738504	19/07/1991	Male	No	0-100g	Meat-Eater	22/02/2023	Afternoon	N/A	NA	NA	NA	NA	NA	NA	NA	NA	NA	NA	NA	NA	NA	NA	31.59726027	2	3	Yes	Meat-Eater
CH4	30.18315717	14/06/1982	Male	No	0g	Vegetarian	12/12/2022			NA	NA	NA	NA	NA	NA	NA	NA	NA	NA	NA	NA	NA	NA	40.49589041	3	5	No	Vegetarian
CO2	55188.08548	14/06/1982	Male	No	0g	Vegetarian	12/12/2022			NA	NA	NA	NA	NA	NA	NA	NA	NA	NA	NA	NA	NA	NA	40.49589041	3	5	No	Vegetarian
N2O	0.655644989	14/06/1982	Male	No	0g	Vegetarian	12/12/2022			NA	NA	NA	NA	NA	NA	NA	NA	NA	NA	NA	NA	NA	NA	40.49589041	3	5	No	Vegetarian
CH4	28.53922786	14/06/1982	Male	No	0g	Vegetarian	12/12/2022			NA	NA	NA	NA	NA	NA	NA	NA	NA	NA	NA	NA	NA	NA	40.49589041	3	5	No	Vegetarian
CO2	52438.02557	14/06/1982	Male	No	0g	Vegetarian	12/12/2022			NA	NA	NA	NA	NA	NA	NA	NA	NA	NA	NA	NA	NA	NA	40.49589041	3	5	No	Vegetarian
N2O	0.605058877	14/06/1982	Male	No	0g	Vegetarian	12/12/2022			NA	NA	NA	NA	NA	NA	NA	NA	NA	NA	NA	NA	NA	NA	40.49589041	3	5	No	Vegetarian
CH4	15.23222564	14/06/1982	Male	No	0g	Vegetarian	25/01/2023			NA	NA	NA	NA	NA	NA	NA	NA	NA	NA	NA	NA	NA	NA	40.61643836	3	5	No	Vegetarian
CH4	15.23222564	14/06/1982	Male	No	0g	Vegetarian	31/01/2023			NA	NA	NA	NA	NA	NA	NA	NA	NA	NA	NA	NA	NA	NA	40.63287671	3	5	No	Vegetarian
CH4	15.23222564	14/06/1982	Male	No	0g	Vegetarian	25/01/2023			NA	NA	NA	NA	NA	NA	NA	NA	NA	NA	NA	NA	NA	NA	40.61643836	3	5	No	Vegetarian
CH4	15.23222564	14/06/1982	Male	No	0g	Vegetarian	31/01/2023			NA	NA	NA	NA	NA	NA	NA	NA	NA	NA	NA	NA	NA	NA	40.63287671	3	5	No	Vegetarian
CO2	40284.34841	14/06/1982	Male	No	0g	Vegetarian	25/01/2023			NA	NA	NA	NA	NA	NA	NA	NA	NA	NA	NA	NA	NA	NA	40.61643836	3	5	No	Vegetarian
CO2	40284.34841	14/06/1982	Male	No	0g	Vegetarian	31/01/2023			NA	NA	NA	NA	NA	NA	NA	NA	NA	NA	NA	NA	NA	NA	40.63287671	3	5	No	Vegetarian
CO2	40284.34841	14/06/1982	Male	No	0g	Vegetarian	25/01/2023			NA	NA	NA	NA	NA	NA	NA	NA	NA	NA	NA	NA	NA	NA	40.61643836	3	5	No	Vegetarian
CO2	40284.34841	14/06/1982	Male	No	0g	Vegetarian	31/01/2023			NA	NA	NA	NA	NA	NA	NA	NA	NA	NA	NA	NA	NA	NA	40.63287671	3	5	No	Vegetarian
N2O	0.567937917	14/06/1982	Male	No	0g	Vegetarian	25/01/2023			NA	NA	NA	NA	NA	NA	NA	NA	NA	NA	NA	NA	NA	NA	40.61643836	3	5	No	Vegetarian
N2O	0.567937917	14/06/1982	Male	No	0g	Vegetarian	31/01/2023			NA	NA	NA	NA	NA	NA	NA	NA	NA	NA	NA	NA	NA	NA	40.63287671	3	5	No	Vegetarian
N2O	0.567937917	14/06/1982	Male	No	0g	Vegetarian	25/01/2023			NA	NA	NA	NA	NA	NA	NA	NA	NA	NA	NA	NA	NA	NA	40.61643836	3	5	No	Vegetarian
N2O	0.567937917	14/06/1982	Male	No	0g	Vegetarian	31/01/2023			NA	NA	NA	NA	NA	NA	NA	NA	NA	NA	NA	NA	NA	NA	40.63287671	3	5	No	Vegetarian
CH4	2.15190383	29/03/1991	Female	No	0-100g	Flexitarian	12/12/2022			NA	NA	NA	NA	NA	NA	NA	NA	NA	NA	NA	NA	NA	NA	31.70684932	2	3	Yes	Flexitarian
CO2	58524.13711	29/03/1991	Female	No	0-100g	Flexitarian	12/12/2022			NA	NA	NA	NA	NA	NA	NA	NA	NA	NA	NA	NA	NA	NA	31.70684932	2	3	Yes	Flexitarian
N2O	0.555064037	29/03/1991	Female	No	0-100g	Flexitarian	12/12/2022			NA	NA	NA	NA	NA	NA	NA	NA	NA	NA	NA	NA	NA	NA	31.70684932	2	3	Yes	Flexitarian
CH4	1.710922674	29/03/1991	Female	No	0-100g	Flexitarian	25/01/2023			NA	NA	NA	NA	NA	NA	NA	NA	NA	NA	NA	NA	NA	NA	31.82739726	2	3	Yes	Flexitarian
CO2	38097.78004	29/03/1991	Female	No	0-100g	Flexitarian	25/01/2023			NA	NA	NA	NA	NA	NA	NA	NA	NA	NA	NA	NA	NA	NA	31.82739726	2	3	Yes	Flexitarian
N2O	0.641992411	29/03/1991	Female	No	0-100g	Flexitarian	25/01/2023			NA	NA	NA	NA	NA	NA	NA	NA	NA	NA	NA	NA	NA	NA	31.82739726	2	3	Yes	Flexitarian
CH4	1.836185747	29/03/1991	Female	No	0-100g	Flexitarian	31/01/2023	Morning	No	0	1	0	0	1	0	1	0	0	1	0	1	0	1	31.84383562	2	3	Yes	Flexitarian
CO2	45757.26965	29/03/1991	Female	No	0-100g	Flexitarian	31/01/2023	Morning	No	0	1	0	0	1	0	1	0	0	1	0	1	0	1	31.84383562	2	3	Yes	Flexitarian
N2O	0.560954145	29/03/1991	Female	No	0-100g	Flexitarian	31/01/2023	Morning	No	0	1	0	0	1	0	1	0	0	1	0	1	0	1	31.84383562	2	3	Yes	Flexitarian
CH4	1.464599334	29/03/1991	Female	No	0-100g	Flexitarian	09/02/2023	Morning	No	0	1	0	0	1	0	0	0	0	1	1	1	1	1	31.86849315	2	3	Yes	Flexitarian
CO2	34171.57862	29/03/1991	Female	No	0-100g	Flexitarian	09/02/2023	Morning	No	0	1	0	0	1	0	0	0	0	1	1	1	1	1	31.86849315	2	3	Yes	Flexitarian
N2O	0.598947206	29/03/1991	Female	No	0-100g	Flexitarian	09/02/2023	Morning	No	0	1	0	0	1	0	0	0	0	1	1	1	1	1	31.86849315	2	3	Yes	Flexitarian
CH4	1.962890699	29/03/1991	Female	No	0-100g	Flexitarian	16/02/2023	Morning	N/A	1	1	1	1	0	0	0	1	0	1	0	0	0	1	31.88767123	2	3	Yes	Flexitarian
CO2	44695.92779	29/03/1991	Female	No	0-100g	Flexitarian	16/02/2023	Morning	N/A	1	1	1	1	0	0	0	1	0	1	0	0	0	1	31.88767123	2	3	Yes	Flexitarian
N2O	0.712201762	29/03/1991	Female	No	0-100g	Flexitarian	16/02/2023	Morning	N/A	1	1	1	1	0	0	0	1	0	1	0	0	0	1	31.88767123	2	3	Yes	Flexitarian
CH4	1.588501594	29/03/1991	Female	No	0-100g	Flexitarian	22/02/2023	Afternoon	N/A	NA	NA	NA	NA	NA	NA	NA	NA	NA	NA	NA	NA	NA	NA	31.90410959	2	3	Yes	Flexitarian
CO2	39455.78664	29/03/1991	Female	No	0-100g	Flexitarian	22/02/2023	Afternoon	N/A	NA	NA	NA	NA	NA	NA	NA	NA	NA	NA	NA	NA	NA	NA	31.90410959	2	3	Yes	Flexitarian
N2O	0.501111932	29/03/1991	Female	No	0-100g	Flexitarian	22/02/2023	Afternoon	N/A	NA	NA	NA	NA	NA	NA	NA	NA	NA	NA	NA	NA	NA	NA	31.90410959	2	3	Yes	Flexitarian
CH4	1.603603341	29/03/1991	Female	No	0-100g	Flexitarian	01/03/2023	Afternoon	No	0	1	0	0	1	0	0	0	0	1	1	0	0	1	31.92328767	2	3	Yes	Flexitarian
CO2	32741.05684	29/03/1991	Female	No	0-100g	Flexitarian	01/03/2023	Afternoon	No	0	1	0	0	1	0	0	0	0	1	1	0	0	1	31.92328767	2	3	Yes	Flexitarian
N2O	0.504361483	29/03/1991	Female	No	0-100g	Flexitarian	01/03/2023	Afternoon	No	0	1	0	0	1	0	0	0	0	1	1	0	0	1	31.92328767	2	3	Yes	Flexitarian
CH4	1.692295269	29/03/1991	Female	No	0-100g	Flexitarian	09/03/2023	Morning	N/A	1	0	0	0	1	1	1	1	1	1	1	1	1	1	31.94520548	2	3	Yes	Flexitarian
CO2	36605.14291	29/03/1991	Female	No	0-100g	Flexitarian	09/03/2023	Morning	N/A	1	0	0	0	1	1	1	1	1	1	1	1	1	1	31.94520548	2	3	Yes	Flexitarian
N2O	0.553849818	29/03/1991	Female	No	0-100g	Flexitarian	09/03/2023	Morning	N/A	1	0	0	0	1	1	1	1	1	1	1	1	1	1	31.94520548	2	3	Yes	Flexitarian
CH4	26.07929016	17/03/1987	Male	No	0-100g	Meat-Eater	12/12/2022			NA	NA	NA	NA	NA	NA	NA	NA	NA	NA	NA	NA	NA	NA	35.73972603	2	4	Yes	Meat-Eater
CO2	59328.93658	17/03/1987	Male	No	0-100g	Meat-Eater	12/12/2022			NA	NA	NA	NA	NA	NA	NA	NA	NA	NA	NA	NA	NA	NA	35.73972603	2	4	Yes	Meat-Eater
N2O	0.83485738	17/03/1987	Male	No	0-100g	Meat-Eater	12/12/2022			NA	NA	NA	NA	NA	NA	NA	NA	NA	NA	NA	NA	NA	NA	35.73972603	2	4	Yes	Meat-Eater
CH4	13.14119546	17/03/1987	Male	No	0-100g	Meat-Eater	23/01/2023			NA	NA	NA	NA	NA	NA	NA	NA	NA	NA	NA	NA	NA	NA	35.85479452	2	4	Yes	Meat-Eater
CO2	48319.74666	17/03/1987	Male	No	0-100g	Meat-Eater	23/01/2023			NA	NA	NA	NA	NA	NA	NA	NA	NA	NA	NA	NA	NA	NA	35.85479452	2	4	Yes	Meat-Eater
N2O	0.695901678	17/03/1987	Male	No	0-100g	Meat-Eater	23/01/2023			NA	NA	NA	NA	NA	NA	NA	NA	NA	NA	NA	NA	NA	NA	35.85479452	2	4	Yes	Meat-Eater
CH4	27.04890898	17/03/1987	Male	No	0-100g	Meat-Eater	13/02/2023	Morning	No	0	1	0	1	1	1	0	0	0	0	1	1	0	0	35.91232877	2	4	Yes	Meat-Eater
CO2	38772.0291	17/03/1987	Male	No	0-100g	Meat-Eater	13/02/2023	Morning	No	0	1	0	1	1	1	0	0	0	0	1	1	0	0	35.91232877	2	4	Yes	Meat-Eater
N2O	0.858115555	17/03/1987	Male	No	0-100g	Meat-Eater	13/02/2023	Morning	No	0	1	0	1	1	1	0	0	0	0	1	1	0	0	35.91232877	2	4	Yes	Meat-Eater
CH4	16.17481586	17/03/1987	Male	No	0-100g	Meat-Eater	02/03/2023			NA	NA	NA	NA	NA	NA	NA	NA	NA	NA	NA	NA	NA	NA	35.95890411	2	4	Yes	Meat-Eater
CO2	40486.5208	17/03/1987	Male	No	0-100g	Meat-Eater	02/03/2023			NA	NA	NA	NA	NA	NA	NA	NA	NA	NA	NA	NA	NA	NA	35.95890411	2	4	Yes	Meat-Eater
N2O	0.847061435	17/03/1987	Male	No	0-100g	Meat-Eater	02/03/2023			NA	NA	NA	NA	NA	NA	NA	NA	NA	NA	NA	NA	NA	NA	35.95890411	2	4	Yes	Meat-Eater
CH4	1.702662666	06/03/1994	Female	No	0-100g	Flexitarian	12/12/2022			NA	NA	NA	NA	NA	NA	NA	NA	NA	NA	NA	NA	NA	NA	28.76986301	1	2	Yes	Flexitarian
CO2	47350.43502	06/03/1994	Female	No	0-100g	Flexitarian	12/12/2022			NA	NA	NA	NA	NA	NA	NA	NA	NA	NA	NA	NA	NA	NA	28.76986301	1	2	Yes	Flexitarian
N2O	0.855849414	06/03/1994	Female	No	0-100g	Flexitarian	12/12/2022			NA	NA	NA	NA	NA	NA	NA	NA	NA	NA	NA	NA	NA	NA	28.76986301	1	2	Yes	Flexitarian
CH4	1.850418231	06/03/1994	Female	No	0-100g	Flexitarian	25/01/2023	Afternoon	N/A	1	1	1	0	0	0	0	0	0	1	1	0	1	0	28.89041096	1	2	Yes	Flexitarian
CO2	47982.26628	06/03/1994	Female	No	0-100g	Flexitarian	25/01/2023	Afternoon	N/A	1	1	1	0	0	0	0	0	0	1	1	0	1	0	28.89041096	1	2	Yes	Flexitarian
N2O	0.757887539	06/03/1994	Female	No	0-100g	Flexitarian	25/01/2023	Afternoon	N/A	1	1	1	0	0	0	0	0	0	1	1	0	1	0	28.89041096	1	2	Yes	Flexitarian
CH4	1.877671573	06/03/1994	Female	No	0-100g	Flexitarian	01/02/2023	Afternoon	N/A	1	1	1	1	0	1	0	0	0	0	1	0	0	0	28.90958904	1	2	Yes	Flexitarian
CO2	33829.27097	06/03/1994	Female	No	0-100g	Flexitarian	01/02/2023	Afternoon	N/A	1	1	1	1	0	1	0	0	0	0	1	0	0	0	28.90958904	1	2	Yes	Flexitarian
N2O	0.925994235	06/03/1994	Female	No	0-100g	Flexitarian	01/02/2023	Afternoon	N/A	1	1	1	1	0	1	0	0	0	0	1	0	0	0	28.90958904	1	2	Yes	Flexitarian
CH4	1.785506932	06/03/1994	Female	No	0-100g	Flexitarian	17/02/2023	Afternoon	N/A	0	1	1	0	1	0	1	1	0	0	1	0	0	0	28.95342466	1	2	Yes	Flexitarian
CO2	34819.30825	06/03/1994	Female	No	0-100g	Flexitarian	17/02/2023	Afternoon	N/A	0	1	1	0	1	0	1	1	0	0	1	0	0	0	28.95342466	1	2	Yes	Flexitarian
N2O	0.593412451	06/03/1994	Female	No	0-100g	Flexitarian	17/02/2023	Afternoon	N/A	0	1	1	0	1	0	1	1	0	0	1	0	0	0	28.95342466	1	2	Yes	Flexitarian
CH4	1.876578612	06/03/1994	Female	No	0-100g	Flexitarian	23/02/2023			NA	NA	NA	NA	NA	NA	NA	NA	NA	NA	NA	NA	NA	NA	28.96986301	1	2	Yes	Flexitarian
CO2	40726.53419	06/03/1994	Female	No	0-100g	Flexitarian	23/02/2023			NA	NA	NA	NA	NA	NA	NA	NA	NA	NA	NA	NA	NA	NA	28.96986301	1	2	Yes	Flexitarian
N2O	0.552113067	06/03/1994	Female	No	0-100g	Flexitarian	23/02/2023			NA	NA	NA	NA	NA	NA	NA	NA	NA	NA	NA	NA	NA	NA	28.96986301	1	2	Yes	Flexitarian
CH4	15.12571771	21/11/1996	Male	No	0g	Vegetarian	12/12/2022			NA	NA	NA	NA	NA	NA	NA	NA	NA	NA	NA	NA	NA	NA	26.05753425	1	2	No	Vegetarian
CO2	44558.42535	21/11/1996	Male	No	0g	Vegetarian	12/12/2022			NA	NA	NA	NA	NA	NA	NA	NA	NA	NA	NA	NA	NA	NA	26.05753425	1	2	No	Vegetarian
N2O	0.941164125	21/11/1996	Male	No	0g	Vegetarian	12/12/2022			NA	NA	NA	NA	NA	NA	NA	NA	NA	NA	NA	NA	NA	NA	26.05753425	1	2	No	Vegetarian
CH4	20.69482605	21/11/1996	Male	No	0g	Vegetarian	12/12/2022			NA	NA	NA	NA	NA	NA	NA	NA	NA	NA	NA	NA	NA	NA	26.05753425	1	2	No	Vegetarian
CO2	61319.5993	21/11/1996	Male	No	0g	Vegetarian	12/12/2022			NA	NA	NA	NA	NA	NA	NA	NA	NA	NA	NA	NA	NA	NA	26.05753425	1	2	No	Vegetarian
N2O	1.120891494	21/11/1996	Male	No	0g	Vegetarian	12/12/2022			NA	NA	NA	NA	NA	NA	NA	NA	NA	NA	NA	NA	NA	NA	26.05753425	1	2	No	Vegetarian
CH4	18.33246461	21/11/1996	Male	No	0g	Vegetarian	03/02/2023	Morning	N/A	NA	NA	NA	NA	NA	NA	NA	NA	NA	NA	NA	NA	NA	NA	26.20516506	1	2	No	Vegetarian
CO2	45394.85203	21/11/1996	Male	No	0g	Vegetarian	03/02/2023	Morning	N/A	NA	NA	NA	NA	NA	NA	NA	NA	NA	NA	NA	NA	NA	NA	26.20516506	1	2	No	Vegetarian
N2O	0.699477898	21/11/1996	Male	No	0g	Vegetarian	03/02/2023	Morning	N/A	NA	NA	NA	NA	NA	NA	NA	NA	NA	NA	NA	NA	NA	NA	26.20516506	1	2	No	Vegetarian
CH4	13.19336872	21/11/1996	Male	No	0g	Vegetarian	03/02/2023	Morning	N/A	NA	NA	NA	NA	NA	NA	NA	NA	NA	NA	NA	NA	NA	NA	26.20516506	1	2	No	Vegetarian
CO2	46572.32024	21/11/1996	Male	No	0g	Vegetarian	03/02/2023	Morning	N/A	NA	NA	NA	NA	NA	NA	NA	NA	NA	NA	NA	NA	NA	NA	26.20516506	1	2	No	Vegetarian
N2O	0.489482885	21/11/1996	Male	No	0g	Vegetarian	03/02/2023	Morning	N/A	NA	NA	NA	NA	NA	NA	NA	NA	NA	NA	NA	NA	NA	NA	26.20516506	1	2	No	Vegetarian
CH4	12.34201248	21/11/1996	Male	No	0g	Vegetarian	03/02/2023	Morning	N/A	NA	NA	NA	NA	NA	NA	NA	NA	NA	NA	NA	NA	NA	NA	26.20516506	1	2	No	Vegetarian
CO2	40443.97566	21/11/1996	Male	No	0g	Vegetarian	03/02/2023	Morning	N/A	NA	NA	NA	NA	NA	NA	NA	NA	NA	NA	NA	NA	NA	NA	26.20516506	1	2	No	Vegetarian
N2O	0.653704453	21/11/1996	Male	No	0g	Vegetarian	03/02/2023	Morning	N/A	NA	NA	NA	NA	NA	NA	NA	NA	NA	NA	NA	NA	NA	NA	26.20516506	1	2	No	Vegetarian
CH4	9.710547711	21/11/1996	Male	No	0g	Vegetarian	03/02/2023	Morning	N/A	NA	NA	NA	NA	NA	NA	NA	NA	NA	NA	NA	NA	NA	NA	26.20516506	1	2	No	Vegetarian
CO2	44694.3415	21/11/1996	Male	No	0g	Vegetarian	03/02/2023	Morning	N/A	NA	NA	NA	NA	NA	NA	NA	NA	NA	NA	NA	NA	NA	NA	26.20516506	1	2	No	Vegetarian
N2O	0.748176556	21/11/1996	Male	No	0g	Vegetarian	03/02/2023	Morning	N/A	NA	NA	NA	NA	NA	NA	NA	NA	NA	NA	NA	NA	NA	NA	26.20516506	1	2	No	Vegetarian
CH4	8.405134799	21/11/1996	Male	No	0g	Vegetarian	03/02/2023	Morning	N/A	NA	NA	NA	NA	NA	NA	NA	NA	NA	NA	NA	NA	NA	NA	26.20516506	1	2	No	Vegetarian
CO2	40517.00204	21/11/1996	Male	No	0g	Vegetarian	03/02/2023	Morning	N/A	NA	NA	NA	NA	NA	NA	NA	NA	NA	NA	NA	NA	NA	NA	26.20516506	1	2	No	Vegetarian
N2O	0.653191392	21/11/1996	Male	No	0g	Vegetarian	03/02/2023	Morning	N/A	NA	NA	NA	NA	NA	NA	NA	NA	NA	NA	NA	NA	NA	NA	26.20516506	1	2	No	Vegetarian
CH4	14.56585819	21/11/1996	Male	No	0g	Vegetarian	03/02/2023	Afternoon	N/A	0	0	1	0	1	1	0	0	0	0	1	1	0	0	26.20516506	1	2	No	Vegetarian
CO2	40761.81039	21/11/1996	Male	No	0g	Vegetarian	03/02/2023	Afternoon	N/A	0	0	1	0	1	1	0	0	0	0	1	1	0	0	26.20516506	1	2	No	Vegetarian
N2O	0.625696694	21/11/1996	Male	No	0g	Vegetarian	03/02/2023	Afternoon	N/A	0	0	1	0	1	1	0	0	0	0	1	1	0	0	26.20516506	1	2	No	Vegetarian
CH4	12.54840187	21/11/1996	Male	No	0g	Vegetarian	03/02/2023	Afternoon	N/A	NA	NA	NA	NA	NA	NA	NA	NA	NA	NA	NA	NA	NA	NA	26.20516506	1	2	No	Vegetarian
CO2	45112.42303	21/11/1996	Male	No	0g	Vegetarian	03/02/2023	Afternoon	N/A	NA	NA	NA	NA	NA	NA	NA	NA	NA	NA	NA	NA	NA	NA	26.20516506	1	2	No	Vegetarian
N2O	0.785725713	21/11/1996	Male	No	0g	Vegetarian	03/02/2023	Afternoon	N/A	NA	NA	NA	NA	NA	NA	NA	NA	NA	NA	NA	NA	NA	NA	26.20516506	1	2	No	Vegetarian
CH4	11.40294074	21/11/1996	Male	No	0g	Vegetarian	03/02/2023	Afternoon	N/A	NA	NA	NA	NA	NA	NA	NA	NA	NA	NA	NA	NA	NA	NA	26.20516506	1	2	No	Vegetarian
CO2	45151.34851	21/11/1996	Male	No	0g	Vegetarian	03/02/2023	Afternoon	N/A	NA	NA	NA	NA	NA	NA	NA	NA	NA	NA	NA	NA	NA	NA	26.20516506	1	2	No	Vegetarian
N2O	0.768618582	21/11/1996	Male	No	0g	Vegetarian	03/02/2023	Afternoon	N/A	NA	NA	NA	NA	NA	NA	NA	NA	NA	NA	NA	NA	NA	NA	26.20516506	1	2	No	Vegetarian
CH4	42.51379084	21/11/1996	Male	No	0g	Vegetarian	09/03/2023	Afternoon	No	0	1	1	1	0	0	1	0	0	0	1	0	0	0	26.29831574	1	2	No	Vegetarian
CO2	43192.53687	21/11/1996	Male	No	0g	Vegetarian	09/03/2023	Afternoon	No	0	1	1	1	0	0	1	0	0	0	1	0	0	0	26.29831574	1	2	No	Vegetarian
N2O	0.623776375	21/11/1996	Male	No	0g	Vegetarian	09/03/2023	Afternoon	No	0	1	1	1	0	0	1	0	0	0	1	0	0	0	26.29831574	1	2	No	Vegetarian
CH4	1.80918078	20/02/1993	Female	No	0g	Flexitarian	20/01/2023			NA	NA	NA	NA	NA	NA	NA	NA	NA	NA	NA	NA	NA	NA	29.91506849	2	3	Yes	Flexitarian
CO2	53817.52688	20/02/1993	Female	No	0g	Flexitarian	20/01/2023			NA	NA	NA	NA	NA	NA	NA	NA	NA	NA	NA	NA	NA	NA	29.91506849	2	3	Yes	Flexitarian
N2O	0.820094334	20/02/1993	Female	No	0g	Flexitarian	20/01/2023			NA	NA	NA	NA	NA	NA	NA	NA	NA	NA	NA	NA	NA	NA	29.91506849	2	3	Yes	Flexitarian
CH4	1.734635171	20/02/1993	Female	No	0g	Flexitarian	03/02/2023	Morning	N/A	NA	NA	NA	NA	NA	NA	NA	NA	NA	NA	NA	NA	NA	NA	29.95342466	2	3	Yes	Flexitarian
CO2	51979.30997	20/02/1993	Female	No	0g	Flexitarian	03/02/2023	Morning	N/A	NA	NA	NA	NA	NA	NA	NA	NA	NA	NA	NA	NA	NA	NA	29.95342466	2	3	Yes	Flexitarian
N2O	0.782789015	20/02/1993	Female	No	0g	Flexitarian	03/02/2023	Morning	N/A	NA	NA	NA	NA	NA	NA	NA	NA	NA	NA	NA	NA	NA	NA	29.95342466	2	3	Yes	Flexitarian
CH4	1.851322762	20/02/1993	Female	No	0g	Flexitarian	03/02/2023	Morning	N/A	NA	NA	NA	NA	NA	NA	NA	NA	NA	NA	NA	NA	NA	NA	29.95342466	2	3	Yes	Flexitarian
CO2	46834.49702	20/02/1993	Female	No	0g	Flexitarian	03/02/2023	Morning	N/A	NA	NA	NA	NA	NA	NA	NA	NA	NA	NA	NA	NA	NA	NA	29.95342466	2	3	Yes	Flexitarian
N2O	0.54553669	20/02/1993	Female	No	0g	Flexitarian	03/02/2023	Morning	N/A	NA	NA	NA	NA	NA	NA	NA	NA	NA	NA	NA	NA	NA	NA	29.95342466	2	3	Yes	Flexitarian
CH4	1.704522244	20/02/1993	Female	No	0g	Flexitarian	03/02/2023	Morning	N/A	NA	NA	NA	NA	NA	NA	NA	NA	NA	NA	NA	NA	NA	NA	29.95342466	2	3	Yes	Flexitarian
CO2	50664.16071	20/02/1993	Female	No	0g	Flexitarian	03/02/2023	Morning	N/A	NA	NA	NA	NA	NA	NA	NA	NA	NA	NA	NA	NA	NA	NA	29.95342466	2	3	Yes	Flexitarian
N2O	0.714195851	20/02/1993	Female	No	0g	Flexitarian	03/02/2023	Morning	N/A	NA	NA	NA	NA	NA	NA	NA	NA	NA	NA	NA	NA	NA	NA	29.95342466	2	3	Yes	Flexitarian
CH4	1.636768158	20/02/1993	Female	No	0g	Flexitarian	03/02/2023	Morning	N/A	NA	NA	NA	NA	NA	NA	NA	NA	NA	NA	NA	NA	NA	NA	29.95342466	2	3	Yes	Flexitarian
CO2	47903.70307	20/02/1993	Female	No	0g	Flexitarian	03/02/2023	Morning	N/A	NA	NA	NA	NA	NA	NA	NA	NA	NA	NA	NA	NA	NA	NA	29.95342466	2	3	Yes	Flexitarian
N2O	0.653298599	20/02/1993	Female	No	0g	Flexitarian	03/02/2023	Morning	N/A	NA	NA	NA	NA	NA	NA	NA	NA	NA	NA	NA	NA	NA	NA	29.95342466	2	3	Yes	Flexitarian
CH4	1.70828636	20/02/1993	Female	No	0g	Flexitarian	03/02/2023	Morning	N/A	NA	NA	NA	NA	NA	NA	NA	NA	NA	NA	NA	NA	NA	NA	29.95342466	2	3	Yes	Flexitarian
CO2	47695.08993	20/02/1993	Female	No	0g	Flexitarian	03/02/2023	Morning	N/A	NA	NA	NA	NA	NA	NA	NA	NA	NA	NA	NA	NA	NA	NA	29.95342466	2	3	Yes	Flexitarian
N2O	0.624896473	20/02/1993	Female	No	0g	Flexitarian	03/02/2023	Morning	N/A	NA	NA	NA	NA	NA	NA	NA	NA	NA	NA	NA	NA	NA	NA	29.95342466	2	3	Yes	Flexitarian
CH4	1.693229896	20/02/1993	Female	No	0g	Flexitarian	03/02/2023	Afternoon	N/A	NA	NA	NA	NA	NA	NA	NA	NA	NA	NA	NA	NA	NA	NA	29.95342466	2	3	Yes	Flexitarian
CO2	49900.34968	20/02/1993	Female	No	0g	Flexitarian	03/02/2023	Afternoon	N/A	NA	NA	NA	NA	NA	NA	NA	NA	NA	NA	NA	NA	NA	NA	29.95342466	2	3	Yes	Flexitarian
N2O	0.606357366	20/02/1993	Female	No	0g	Flexitarian	03/02/2023	Afternoon	N/A	NA	NA	NA	NA	NA	NA	NA	NA	NA	NA	NA	NA	NA	NA	29.95342466	2	3	Yes	Flexitarian
CH4	1.934133311	20/02/1993	Female	No	0g	Flexitarian	03/02/2023	Afternoon	N/A	NA	NA	NA	NA	NA	NA	NA	NA	NA	NA	NA	NA	NA	NA	29.95342466	2	3	Yes	Flexitarian
CO2	50159.0451	20/02/1993	Female	No	0g	Flexitarian	03/02/2023	Afternoon	N/A	NA	NA	NA	NA	NA	NA	NA	NA	NA	NA	NA	NA	NA	NA	29.95342466	2	3	Yes	Flexitarian
N2O	0.584747552	20/02/1993	Female	No	0g	Flexitarian	03/02/2023	Afternoon	N/A	NA	NA	NA	NA	NA	NA	NA	NA	NA	NA	NA	NA	NA	NA	29.95342466	2	3	Yes	Flexitarian
CH4	1.900256268	20/02/1993	Female	No	0g	Flexitarian	03/02/2023	Afternoon	N/A	0	1	0	1	1	0	1	1	1	0	1	1	0	0	29.95342466	2	3	Yes	Flexitarian
CO2	51836.43703	20/02/1993	Female	No	0g	Flexitarian	03/02/2023	Afternoon	N/A	0	1	0	1	1	0	1	1	1	0	1	1	0	0	29.95342466	2	3	Yes	Flexitarian
N2O	0.769855288	20/02/1993	Female	No	0g	Flexitarian	03/02/2023	Afternoon	N/A	0	1	0	1	1	0	1	1	1	0	1	1	0	0	29.95342466	2	3	Yes	Flexitarian
CH4	1.813681603	20/02/1993	Female	No	0g	Flexitarian	03/02/2023	Afternoon	N/A	NA	NA	NA	NA	NA	NA	NA	NA	NA	NA	NA	NA	NA	NA	29.95342466	2	3	Yes	Flexitarian
CO2	46249.31555	20/02/1993	Female	No	0g	Flexitarian	03/02/2023	Afternoon	N/A	NA	NA	NA	NA	NA	NA	NA	NA	NA	NA	NA	NA	NA	NA	29.95342466	2	3	Yes	Flexitarian
N2O	0.745538505	20/02/1993	Female	No	0g	Flexitarian	03/02/2023	Afternoon	N/A	NA	NA	NA	NA	NA	NA	NA	NA	NA	NA	NA	NA	NA	NA	29.95342466	2	3	Yes	Flexitarian
CH4	1.847558646	20/02/1993	Female	No	0g	Flexitarian	03/02/2023	Afternoon	N/A	NA	NA	NA	NA	NA	NA	NA	NA	NA	NA	NA	NA	NA	NA	29.95342466	2	3	Yes	Flexitarian
CO2	51260.91018	20/02/1993	Female	No	0g	Flexitarian	03/02/2023	Afternoon	N/A	NA	NA	NA	NA	NA	NA	NA	NA	NA	NA	NA	NA	NA	NA	29.95342466	2	3	Yes	Flexitarian
N2O	0.957838463	20/02/1993	Female	No	0g	Flexitarian	03/02/2023	Afternoon	N/A	NA	NA	NA	NA	NA	NA	NA	NA	NA	NA	NA	NA	NA	NA	29.95342466	2	3	Yes	Flexitarian
CH4	2.141298033	20/02/1993	Female	No	0g	Flexitarian	24/02/2023	Morning	N/A	NA	NA	NA	NA	NA	NA	NA	NA	NA	NA	NA	NA	NA	NA	30.0109589	2	3	Yes	Flexitarian
CO2	46174.82104	20/02/1993	Female	No	0g	Flexitarian	24/02/2023	Morning	N/A	NA	NA	NA	NA	NA	NA	NA	NA	NA	NA	NA	NA	NA	NA	30.0109589	2	3	Yes	Flexitarian
N2O	0.634397583	20/02/1993	Female	No	0g	Flexitarian	24/02/2023	Morning	N/A	NA	NA	NA	NA	NA	NA	NA	NA	NA	NA	NA	NA	NA	NA	30.0109589	2	3	Yes	Flexitarian
CH4	1.765376106	09/12/1978	Male	No	0-100g	Flexitarian	20/01/2023			NA	NA	NA	NA	NA	NA	NA	NA	NA	NA	NA	NA	NA	NA	44.11506849	3	5	Yes	Flexitarian
CO2	50963.18622	09/12/1978	Male	No	0-100g	Flexitarian	20/01/2023			NA	NA	NA	NA	NA	NA	NA	NA	NA	NA	NA	NA	NA	NA	44.11506849	3	5	Yes	Flexitarian
N2O	0.674957553	09/12/1978	Male	No	0-100g	Flexitarian	20/01/2023			NA	NA	NA	NA	NA	NA	NA	NA	NA	NA	NA	NA	NA	NA	44.11506849	3	5	Yes	Flexitarian
CH4	1.561485841	09/12/1978	Male	No	0-100g	Flexitarian	02/02/2023	Morning	N/A	NA	NA	NA	NA	NA	NA	NA	NA	NA	NA	NA	NA	NA	NA	44.15068493	3	5	Yes	Flexitarian
CO2	56067.92676	09/12/1978	Male	No	0-100g	Flexitarian	02/02/2023	Morning	N/A	NA	NA	NA	NA	NA	NA	NA	NA	NA	NA	NA	NA	NA	NA	44.15068493	3	5	Yes	Flexitarian
N2O	1.137712213	09/12/1978	Male	No	0-100g	Flexitarian	02/02/2023	Morning	N/A	NA	NA	NA	NA	NA	NA	NA	NA	NA	NA	NA	NA	NA	NA	44.15068493	3	5	Yes	Flexitarian
CH4	1.663116969	09/12/1978	Male	No	0-100g	Flexitarian	02/02/2023	Morning	N/A	NA	NA	NA	NA	NA	NA	NA	NA	NA	NA	NA	NA	NA	NA	44.15068493	3	5	Yes	Flexitarian
CO2	45691.37094	09/12/1978	Male	No	0-100g	Flexitarian	02/02/2023	Morning	N/A	NA	NA	NA	NA	NA	NA	NA	NA	NA	NA	NA	NA	NA	NA	44.15068493	3	5	Yes	Flexitarian
N2O	0.83336379	09/12/1978	Male	No	0-100g	Flexitarian	02/02/2023	Morning	N/A	NA	NA	NA	NA	NA	NA	NA	NA	NA	NA	NA	NA	NA	NA	44.15068493	3	5	Yes	Flexitarian
CH4	1.44479825	09/12/1978	Male	No	0-100g	Flexitarian	02/02/2023	Morning	N/A	NA	NA	NA	NA	NA	NA	NA	NA	NA	NA	NA	NA	NA	NA	44.15068493	3	5	Yes	Flexitarian
CO2	48673.24327	09/12/1978	Male	No	0-100g	Flexitarian	02/02/2023	Morning	N/A	NA	NA	NA	NA	NA	NA	NA	NA	NA	NA	NA	NA	NA	NA	44.15068493	3	5	Yes	Flexitarian
N2O	0.868221293	09/12/1978	Male	No	0-100g	Flexitarian	02/02/2023	Morning	N/A	NA	NA	NA	NA	NA	NA	NA	NA	NA	NA	NA	NA	NA	NA	44.15068493	3	5	Yes	Flexitarian
CH4	1.757219866	09/12/1978	Male	No	0-100g	Flexitarian	02/02/2023	Morning	N/A	NA	NA	NA	NA	NA	NA	NA	NA	NA	NA	NA	NA	NA	NA	44.15068493	3	5	Yes	Flexitarian
CO2	47986.19218	09/12/1978	Male	No	0-100g	Flexitarian	02/02/2023	Morning	N/A	NA	NA	NA	NA	NA	NA	NA	NA	NA	NA	NA	NA	NA	NA	44.15068493	3	5	Yes	Flexitarian
N2O	0.922245828	09/12/1978	Male	No	0-100g	Flexitarian	02/02/2023	Morning	N/A	NA	NA	NA	NA	NA	NA	NA	NA	NA	NA	NA	NA	NA	NA	44.15068493	3	5	Yes	Flexitarian
CH4	1.595362884	09/12/1978	Male	No	0-100g	Flexitarian	02/02/2023	Morning	N/A	NA	NA	NA	NA	NA	NA	NA	NA	NA	NA	NA	NA	NA	NA	44.15068493	3	5	Yes	Flexitarian
CO2	48565.05238	09/12/1978	Male	No	0-100g	Flexitarian	02/02/2023	Morning	N/A	NA	NA	NA	NA	NA	NA	NA	NA	NA	NA	NA	NA	NA	NA	44.15068493	3	5	Yes	Flexitarian
N2O	0.845363286	09/12/1978	Male	No	0-100g	Flexitarian	02/02/2023	Morning	N/A	NA	NA	NA	NA	NA	NA	NA	NA	NA	NA	NA	NA	NA	NA	44.15068493	3	5	Yes	Flexitarian
CH4	1.806153372	09/12/1978	Male	No	0-100g	Flexitarian	02/02/2023	Afternoon	N/A	NA	NA	NA	NA	NA	NA	NA	NA	NA	NA	NA	NA	NA	NA	44.15068493	3	5	Yes	Flexitarian
CO2	50861.56769	09/12/1978	Male	No	0-100g	Flexitarian	02/02/2023	Afternoon	N/A	NA	NA	NA	NA	NA	NA	NA	NA	NA	NA	NA	NA	NA	NA	44.15068493	3	5	Yes	Flexitarian
N2O	0.68132933	09/12/1978	Male	No	0-100g	Flexitarian	02/02/2023	Afternoon	N/A	NA	NA	NA	NA	NA	NA	NA	NA	NA	NA	NA	NA	NA	NA	44.15068493	3	5	Yes	Flexitarian
CH4	1.75345575	09/12/1978	Male	No	0-100g	Flexitarian	02/02/2023	Afternoon	N/A	NA	NA	NA	NA	NA	NA	NA	NA	NA	NA	NA	NA	NA	NA	44.15068493	3	5	Yes	Flexitarian
CO2	48317.7221	09/12/1978	Male	No	0-100g	Flexitarian	02/02/2023	Afternoon	N/A	NA	NA	NA	NA	NA	NA	NA	NA	NA	NA	NA	NA	NA	NA	44.15068493	3	5	Yes	Flexitarian
N2O	0.676577775	09/12/1978	Male	No	0-100g	Flexitarian	02/02/2023	Afternoon	N/A	NA	NA	NA	NA	NA	NA	NA	NA	NA	NA	NA	NA	NA	NA	44.15068493	3	5	Yes	Flexitarian
CH4	1.787332792	09/12/1978	Male	No	0-100g	Flexitarian	02/02/2023	Afternoon	N/A	NA	NA	NA	NA	NA	NA	NA	NA	NA	NA	NA	NA	NA	NA	44.15068493	3	5	Yes	Flexitarian
CO2	39537.41779	09/12/1978	Male	No	0-100g	Flexitarian	02/02/2023	Afternoon	N/A	NA	NA	NA	NA	NA	NA	NA	NA	NA	NA	NA	NA	NA	NA	44.15068493	3	5	Yes	Flexitarian
N2O	0.671799418	09/12/1978	Male	No	0-100g	Flexitarian	02/02/2023	Afternoon	N/A	NA	NA	NA	NA	NA	NA	NA	NA	NA	NA	NA	NA	NA	NA	44.15068493	3	5	Yes	Flexitarian
CH4	1.625475811	09/12/1978	Male	No	0-100g	Flexitarian	02/02/2023	Afternoon	N/A	1	1	1	1	0	0	1	0	0	0	1	1	0	0	44.15068493	3	5	Yes	Flexitarian
CO2	47528.09965	09/12/1978	Male	No	0-100g	Flexitarian	02/02/2023	Afternoon	N/A	1	1	1	1	0	0	1	0	0	0	1	1	0	0	44.15068493	3	5	Yes	Flexitarian
N2O	0.848422507	09/12/1978	Male	No	0-100g	Flexitarian	02/02/2023	Afternoon	N/A	1	1	1	1	0	0	1	0	0	0	1	1	0	0	44.15068493	3	5	Yes	Flexitarian
CH4	1.892728036	09/12/1978	Male	No	0-100g	Flexitarian	02/02/2023	Afternoon	N/A	NA	NA	NA	NA	NA	NA	NA	NA	NA	NA	NA	NA	NA	NA	44.15068493	3	5	Yes	Flexitarian
CO2	40801.52534	09/12/1978	Male	No	0-100g	Flexitarian	02/02/2023	Afternoon	N/A	NA	NA	NA	NA	NA	NA	NA	NA	NA	NA	NA	NA	NA	NA	44.15068493	3	5	Yes	Flexitarian
N2O	0.808985745	09/12/1978	Male	No	0-100g	Flexitarian	02/02/2023	Afternoon	N/A	NA	NA	NA	NA	NA	NA	NA	NA	NA	NA	NA	NA	NA	NA	44.15068493	3	5	Yes	Flexitarian
CH4	1.864899814	09/12/1978	Male	No	0-100g	Flexitarian	24/02/2023	Morning	N/A	1	1	0	0	1	1	0	0	0	0	1	1	0	0	44.2109589	3	5	Yes	Flexitarian
CO2	47509.61721	09/12/1978	Male	No	0-100g	Flexitarian	24/02/2023	Morning	N/A	1	1	0	0	1	1	0	0	0	0	1	1	0	0	44.2109589	3	5	Yes	Flexitarian
N2O	0.652786685	09/12/1978	Male	No	0-100g	Flexitarian	24/02/2023	Morning	N/A	1	1	0	0	1	1	0	0	0	0	1	1	0	0	44.2109589	3	5	Yes	Flexitarian
CH4	1.665820029	23/01/1997	Male	No	0g	Vegetarian	20/01/2023			NA	NA	NA	NA	NA	NA	NA	NA	NA	NA	NA	NA	NA	NA	25.99178082	1	2	No	Vegetarian
CO2	41742.0071	23/01/1997	Male	No	0g	Vegetarian	20/01/2023			NA	NA	NA	NA	NA	NA	NA	NA	NA	NA	NA	NA	NA	NA	25.99178082	1	2	No	Vegetarian
N2O	0.598913533	23/01/1997	Male	No	0g	Vegetarian	20/01/2023			NA	NA	NA	NA	NA	NA	NA	NA	NA	NA	NA	NA	NA	NA	25.99178082	1	2	No	Vegetarian
CH4	1.886625854	23/01/1997	Male	No	0g	Vegetarian	30/01/2023	Morning	No	0	1	0	1	1	1	0	1	0	0	1	0	0	0	26.01917808	1	2	No	Vegetarian
CO2	38500.59311	23/01/1997	Male	No	0g	Vegetarian	30/01/2023	Morning	No	0	1	0	1	1	1	0	1	0	0	1	0	0	0	26.01917808	1	2	No	Vegetarian
N2O	0.561910056	23/01/1997	Male	No	0g	Vegetarian	30/01/2023	Morning	No	0	1	0	1	1	1	0	1	0	0	1	0	0	0	26.01917808	1	2	No	Vegetarian
CH4	1.657554326	23/01/1997	Male	No	0g	Vegetarian	08/02/2023			NA	NA	NA	NA	NA	NA	NA	NA	NA	NA	NA	NA	NA	NA	26.04383562	1	2	No	Vegetarian
CO2	42351.61162	23/01/1997	Male	No	0g	Vegetarian	08/02/2023			NA	NA	NA	NA	NA	NA	NA	NA	NA	NA	NA	NA	NA	NA	26.04383562	1	2	No	Vegetarian
N2O	0.486968785	23/01/1997	Male	No	0g	Vegetarian	08/02/2023			NA	NA	NA	NA	NA	NA	NA	NA	NA	NA	NA	NA	NA	NA	26.04383562	1	2	No	Vegetarian
CH4	1.998516001	23/01/1997	Male	No	0g	Vegetarian	14/02/2023	Morning	No	0	1	0	0	1	0	0	0	0	0	1	0	0	0	26.06027397	1	2	No	Vegetarian
CO2	47991.39805	23/01/1997	Male	No	0g	Vegetarian	14/02/2023	Morning	No	0	1	0	0	1	0	0	0	0	0	1	0	0	0	26.06027397	1	2	No	Vegetarian
N2O	0.623092763	23/01/1997	Male	No	0g	Vegetarian	14/02/2023	Morning	No	0	1	0	0	1	0	0	0	0	0	1	0	0	0	26.06027397	1	2	No	Vegetarian
CH4	1.811027651	23/01/1997	Male	No	0g	Vegetarian	08/03/2023	Afternoon	N/A	NA	NA	NA	NA	NA	NA	NA	NA	NA	NA	NA	NA	NA	NA	26.12054795	1	2	No	Vegetarian
CO2	35578.05442	23/01/1997	Male	No	0g	Vegetarian	08/03/2023	Afternoon	N/A	NA	NA	NA	NA	NA	NA	NA	NA	NA	NA	NA	NA	NA	NA	26.12054795	1	2	No	Vegetarian
N2O	0.49220634	23/01/1997	Male	No	0g	Vegetarian	08/03/2023	Afternoon	N/A	NA	NA	NA	NA	NA	NA	NA	NA	NA	NA	NA	NA	NA	NA	26.12054795	1	2	No	Vegetarian
CH4	1.794620008	25/11/1957	Female	No	0g	Vegetarian	24/01/2023			NA	NA	NA	NA	NA	NA	NA	NA	NA	NA	NA	NA	NA	NA	65.16438356	5	9	No	Vegetarian
CO2	39044.06986	25/11/1957	Female	No	0g	Vegetarian	24/01/2023			NA	NA	NA	NA	NA	NA	NA	NA	NA	NA	NA	NA	NA	NA	65.16438356	5	9	No	Vegetarian
N2O	0.650652895	25/11/1957	Female	No	0g	Vegetarian	24/01/2023			NA	NA	NA	NA	NA	NA	NA	NA	NA	NA	NA	NA	NA	NA	65.16438356	5	9	No	Vegetarian
CH4	1.689957072	25/11/1957	Female	No	0g	Vegetarian	07/02/2023	Morning	No	0	0	1	0	0	0	0	0	0	1	0	0	0	1	65.20273973	5	9	No	Vegetarian
CO2	40490.01352	25/11/1957	Female	No	0g	Vegetarian	07/02/2023	Morning	No	0	0	1	0	0	0	0	0	0	1	0	0	0	1	65.20273973	5	9	No	Vegetarian
N2O	0.537163636	25/11/1957	Female	No	0g	Vegetarian	07/02/2023	Morning	No	0	0	1	0	0	0	0	0	0	1	0	0	0	1	65.20273973	5	9	No	Vegetarian
CH4	1.631110901	25/11/1957	Female	No	0g	Vegetarian	14/02/2023	Morning	No	NA	1	0	0	0	0	0	0	0	1	0	0	0	1	65.22191781	5	9	No	Vegetarian
CO2	41120.96841	25/11/1957	Female	No	0g	Vegetarian	14/02/2023	Morning	No	NA	1	0	0	0	0	0	0	0	1	0	0	0	1	65.22191781	5	9	No	Vegetarian
N2O	0.55219314	25/11/1957	Female	No	0g	Vegetarian	14/02/2023	Morning	No	NA	1	0	0	0	0	0	0	0	1	0	0	0	1	65.22191781	5	9	No	Vegetarian
CH4	1.730098546	25/11/1957	Female	No	0g	Vegetarian	21/02/2023			NA	NA	NA	NA	NA	NA	NA	NA	NA	NA	NA	NA	NA	NA	65.24109589	5	9	No	Vegetarian
CO2	46971.86335	25/11/1957	Female	No	0g	Vegetarian	21/02/2023			NA	NA	NA	NA	NA	NA	NA	NA	NA	NA	NA	NA	NA	NA	65.24109589	5	9	No	Vegetarian
N2O	0.570502576	25/11/1957	Female	No	0g	Vegetarian	21/02/2023			NA	NA	NA	NA	NA	NA	NA	NA	NA	NA	NA	NA	NA	NA	65.24109589	5	9	No	Vegetarian
CH4	1.832789514	25/11/1957	Female	No	0g	Vegetarian	28/02/2023	Morning	No	0	0	0	0	1	0	0	0	0	1	0	0	0	1	65.26027397	5	9	No	Vegetarian
CO2	37932.84837	25/11/1957	Female	No	0g	Vegetarian	28/02/2023	Morning	No	0	0	0	0	1	0	0	0	0	1	0	0	0	1	65.26027397	5	9	No	Vegetarian
N2O	0.721003448	25/11/1957	Female	No	0g	Vegetarian	28/02/2023	Morning	No	0	0	0	0	1	0	0	0	0	1	0	0	0	1	65.26027397	5	9	No	Vegetarian
CH4	32.63031848	16/04/1989	Female	No	0g	Flexitarian	20/01/2023			NA	NA	NA	NA	NA	NA	NA	NA	NA	NA	NA	NA	NA	NA	33.76438356	2	3	Yes	Flexitarian
CO2	44647.1667	16/04/1989	Female	No	0g	Flexitarian	20/01/2023			NA	NA	NA	NA	NA	NA	NA	NA	NA	NA	NA	NA	NA	NA	33.76438356	2	3	Yes	Flexitarian
N2O	0.618412136	16/04/1989	Female	No	0g	Flexitarian	20/01/2023			NA	NA	NA	NA	NA	NA	NA	NA	NA	NA	NA	NA	NA	NA	33.76438356	2	3	Yes	Flexitarian
CH4	13.36469527	16/04/1989	Female	No	0g	Flexitarian	24/01/2023			NA	NA	NA	NA	NA	NA	NA	NA	NA	NA	NA	NA	NA	NA	33.77534247	2	3	Yes	Flexitarian
CO2	46266.52443	16/04/1989	Female	No	0g	Flexitarian	24/01/2023			NA	NA	NA	NA	NA	NA	NA	NA	NA	NA	NA	NA	NA	NA	33.77534247	2	3	Yes	Flexitarian
N2O	0.761766346	16/04/1989	Female	No	0g	Flexitarian	24/01/2023			NA	NA	NA	NA	NA	NA	NA	NA	NA	NA	NA	NA	NA	NA	33.77534247	2	3	Yes	Flexitarian
CH4	51.62200748	16/04/1989	Female	No	0g	Flexitarian	07/02/2023	Morning	No	1	0	0	1	0	1	0	0	0	0	1	0	0	0	33.81369863	2	3	Yes	Flexitarian
CO2	39401.60564	16/04/1989	Female	No	0g	Flexitarian	07/02/2023	Morning	No	1	0	0	1	0	1	0	0	0	0	1	0	0	0	33.81369863	2	3	Yes	Flexitarian
N2O	0.613966604	16/04/1989	Female	No	0g	Flexitarian	07/02/2023	Morning	No	1	0	0	1	0	1	0	0	0	0	1	0	0	0	33.81369863	2	3	Yes	Flexitarian
CH4	44.58748249	16/04/1989	Female	No	0g	Flexitarian	14/02/2023			NA	NA	NA	NA	NA	NA	NA	NA	NA	NA	NA	NA	NA	NA	33.83287671	2	3	Yes	Flexitarian
CO2	44445.31182	16/04/1989	Female	No	0g	Flexitarian	14/02/2023			NA	NA	NA	NA	NA	NA	NA	NA	NA	NA	NA	NA	NA	NA	33.83287671	2	3	Yes	Flexitarian
N2O	0.767529998	16/04/1989	Female	No	0g	Flexitarian	14/02/2023			NA	NA	NA	NA	NA	NA	NA	NA	NA	NA	NA	NA	NA	NA	33.83287671	2	3	Yes	Flexitarian
CH4	49.51728132	16/04/1989	Female	No	0g	Flexitarian	21/02/2023			NA	NA	NA	NA	NA	NA	NA	NA	NA	NA	NA	NA	NA	NA	33.85205479	2	3	Yes	Flexitarian
CH4	49.51728132	16/04/1989	Female	No	0g	Flexitarian	21/02/2023			NA	NA	NA	NA	NA	NA	NA	NA	NA	NA	NA	NA	NA	NA	33.85205479	2	3	Yes	Flexitarian
CH4	49.51728132	16/04/1989	Female	No	0g	Flexitarian	21/02/2023			NA	NA	NA	NA	NA	NA	NA	NA	NA	NA	NA	NA	NA	NA	33.85205479	2	3	Yes	Flexitarian
CH4	49.51728132	16/04/1989	Female	No	0g	Flexitarian	21/02/2023			NA	NA	NA	NA	NA	NA	NA	NA	NA	NA	NA	NA	NA	NA	33.85205479	2	3	Yes	Flexitarian
CO2	42100.83702	16/04/1989	Female	No	0g	Flexitarian	21/02/2023			NA	NA	NA	NA	NA	NA	NA	NA	NA	NA	NA	NA	NA	NA	33.85205479	2	3	Yes	Flexitarian
CO2	42100.83702	16/04/1989	Female	No	0g	Flexitarian	21/02/2023			NA	NA	NA	NA	NA	NA	NA	NA	NA	NA	NA	NA	NA	NA	33.85205479	2	3	Yes	Flexitarian
CO2	42100.83702	16/04/1989	Female	No	0g	Flexitarian	21/02/2023			NA	NA	NA	NA	NA	NA	NA	NA	NA	NA	NA	NA	NA	NA	33.85205479	2	3	Yes	Flexitarian
CO2	42100.83702	16/04/1989	Female	No	0g	Flexitarian	21/02/2023			NA	NA	NA	NA	NA	NA	NA	NA	NA	NA	NA	NA	NA	NA	33.85205479	2	3	Yes	Flexitarian
N2O	0.678505683	16/04/1989	Female	No	0g	Flexitarian	21/02/2023			NA	NA	NA	NA	NA	NA	NA	NA	NA	NA	NA	NA	NA	NA	33.85205479	2	3	Yes	Flexitarian
N2O	0.678505683	16/04/1989	Female	No	0g	Flexitarian	21/02/2023			NA	NA	NA	NA	NA	NA	NA	NA	NA	NA	NA	NA	NA	NA	33.85205479	2	3	Yes	Flexitarian
N2O	0.678505683	16/04/1989	Female	No	0g	Flexitarian	21/02/2023			NA	NA	NA	NA	NA	NA	NA	NA	NA	NA	NA	NA	NA	NA	33.85205479	2	3	Yes	Flexitarian
N2O	0.678505683	16/04/1989	Female	No	0g	Flexitarian	21/02/2023			NA	NA	NA	NA	NA	NA	NA	NA	NA	NA	NA	NA	NA	NA	33.85205479	2	3	Yes	Flexitarian
CH4	47.35067213	16/04/1989	Female	No	0g	Flexitarian	01/03/2023			NA	NA	NA	NA	NA	NA	NA	NA	NA	NA	NA	NA	NA	NA	33.8739726	2	3	Yes	Flexitarian
CO2	34177.52771	16/04/1989	Female	No	0g	Flexitarian	01/03/2023			NA	NA	NA	NA	NA	NA	NA	NA	NA	NA	NA	NA	NA	NA	33.8739726	2	3	Yes	Flexitarian
N2O	0.635485984	16/04/1989	Female	No	0g	Flexitarian	01/03/2023			NA	NA	NA	NA	NA	NA	NA	NA	NA	NA	NA	NA	NA	NA	33.8739726	2	3	Yes	Flexitarian
CH4	1.910202041	23/08/1975	Female	No	0-100g	Meat-Eater	24/01/2023			NA	NA	NA	NA	NA	NA	NA	NA	NA	NA	NA	NA	NA	NA	47.42191781	3	6	Yes	Meat-Eater
CO2	46577.71088	23/08/1975	Female	No	0-100g	Meat-Eater	24/01/2023			NA	NA	NA	NA	NA	NA	NA	NA	NA	NA	NA	NA	NA	NA	47.42191781	3	6	Yes	Meat-Eater
N2O	0.60545899	23/08/1975	Female	No	0-100g	Meat-Eater	24/01/2023			NA	NA	NA	NA	NA	NA	NA	NA	NA	NA	NA	NA	NA	NA	47.42191781	3	6	Yes	Meat-Eater
CH4	1.940945968	23/08/1975	Female	No	0-100g	Meat-Eater	31/01/2023	Morning	No	1	1	1	1	1	0	0	0	0	1	1	0	1	1	47.44109589	3	6	Yes	Meat-Eater
CO2	44302.35624	23/08/1975	Female	No	0-100g	Meat-Eater	31/01/2023	Morning	No	1	1	1	1	1	0	0	0	0	1	1	0	1	1	47.44109589	3	6	Yes	Meat-Eater
N2O	0.670868893	23/08/1975	Female	No	0-100g	Meat-Eater	31/01/2023	Morning	No	1	1	1	1	1	0	0	0	0	1	1	0	1	1	47.44109589	3	6	Yes	Meat-Eater
CH4	1.621101235	23/08/1975	Female	No	0-100g	Meat-Eater	07/02/2023	Morning	No	1	1	1	0	1	0	0	1	0	1	1	0	1	1	47.46027397	3	6	Yes	Meat-Eater
CO2	38698.53329	23/08/1975	Female	No	0-100g	Meat-Eater	07/02/2023	Morning	No	1	1	1	0	1	0	0	1	0	1	1	0	1	1	47.46027397	3	6	Yes	Meat-Eater
N2O	0.581240901	23/08/1975	Female	No	0-100g	Meat-Eater	07/02/2023	Morning	No	1	1	1	0	1	0	0	1	0	1	1	0	1	1	47.46027397	3	6	Yes	Meat-Eater
CH4	1.655786504	23/08/1975	Female	No	0-100g	Meat-Eater	21/02/2023	Morning	N/A	1	0	1	0	1	0	0	0	0	1	1	0	0	1	47.49863014	3	6	Yes	Meat-Eater
CO2	36954.7371	23/08/1975	Female	No	0-100g	Meat-Eater	21/02/2023	Morning	N/A	1	0	1	0	1	0	0	0	0	1	1	0	0	1	47.49863014	3	6	Yes	Meat-Eater
N2O	0.561210353	23/08/1975	Female	No	0-100g	Meat-Eater	21/02/2023	Morning	N/A	1	0	1	0	1	0	0	0	0	1	1	0	0	1	47.49863014	3	6	Yes	Meat-Eater
CH4	1.844083711	23/08/1975	Female	No	0-100g	Meat-Eater	28/02/2023	Morning	N/A	1	1	1	1	1	0	0	0	0	1	1	0	1	1	47.51780822	3	6	Yes	Meat-Eater
CO2	40452.3253	23/08/1975	Female	No	0-100g	Meat-Eater	28/02/2023	Morning	N/A	1	1	1	1	1	0	0	0	0	1	1	0	1	1	47.51780822	3	6	Yes	Meat-Eater
N2O	0.742643195	23/08/1975	Female	No	0-100g	Meat-Eater	28/02/2023	Morning	N/A	1	1	1	1	1	0	0	0	0	1	1	0	1	1	47.51780822	3	6	Yes	Meat-Eater
CH4	1.75741162	07/11/1998	Female	No	0g	Flexitarian	20/01/2023			NA	NA	NA	NA	NA	NA	NA	NA	NA	NA	NA	NA	NA	NA	24.20273973	1	1	Yes	Flexitarian
CO2	50346.22764	07/11/1998	Female	No	0g	Flexitarian	20/01/2023			NA	NA	NA	NA	NA	NA	NA	NA	NA	NA	NA	NA	NA	NA	24.20273973	1	1	Yes	Flexitarian
N2O	0.652057722	07/11/1998	Female	No	0g	Flexitarian	20/01/2023			NA	NA	NA	NA	NA	NA	NA	NA	NA	NA	NA	NA	NA	NA	24.20273973	1	1	Yes	Flexitarian
CH4	1.678173433	07/11/1998	Female	No	0g	Flexitarian	02/02/2023	Morning	N/A	0	1	0	0	0	0	1	0	0	1	0	1	0	1	24.23835616	1	1	Yes	Flexitarian
CO2	44149.12717	07/11/1998	Female	No	0g	Flexitarian	02/02/2023	Morning	N/A	0	1	0	0	0	0	1	0	0	1	0	1	0	1	24.23835616	1	1	Yes	Flexitarian
N2O	0.634284719	07/11/1998	Female	No	0g	Flexitarian	02/02/2023	Morning	N/A	0	1	0	0	0	0	1	0	0	1	0	1	0	1	24.23835616	1	1	Yes	Flexitarian
CH4	1.524081461	07/11/1998	Female	No	0g	Flexitarian	28/02/2023	Morning	No	0	1	0	0	1	0	0	0	0	0	1	0	0	0	24.30958904	1	1	Yes	Flexitarian
CO2	38000.63831	07/11/1998	Female	No	0g	Flexitarian	28/02/2023	Morning	No	0	1	0	0	1	0	0	0	0	0	1	0	0	0	24.30958904	1	1	Yes	Flexitarian
N2O	0.685514851	07/11/1998	Female	No	0g	Flexitarian	28/02/2023	Morning	No	0	1	0	0	1	0	0	0	0	0	1	0	0	0	24.30958904	1	1	Yes	Flexitarian
CH4	1.749447134	06/03/1987	Female	No	0-100g	Meat-Eater	23/01/2023			NA	NA	NA	NA	NA	NA	NA	NA	NA	NA	NA	NA	NA	NA	35.88493151	2	4	Yes	Meat-Eater
CO2	51050.36501	06/03/1987	Female	No	0-100g	Meat-Eater	23/01/2023			NA	NA	NA	NA	NA	NA	NA	NA	NA	NA	NA	NA	NA	NA	35.88493151	2	4	Yes	Meat-Eater
N2O	0.803343286	06/03/1987	Female	No	0-100g	Meat-Eater	23/01/2023			NA	NA	NA	NA	NA	NA	NA	NA	NA	NA	NA	NA	NA	NA	35.88493151	2	4	Yes	Meat-Eater
CH4	1.70828636	06/03/1987	Female	No	0-100g	Meat-Eater	01/02/2023	Afternoon	N/A	1	1	1	1	1	0	0	1	0	1	1	0	1	0	35.90958904	2	4	Yes	Meat-Eater
CO2	38869.22637	06/03/1987	Female	No	0-100g	Meat-Eater	01/02/2023	Afternoon	N/A	1	1	1	1	1	0	0	1	0	1	1	0	1	0	35.90958904	2	4	Yes	Meat-Eater
N2O	0.555491601	06/03/1987	Female	No	0-100g	Meat-Eater	01/02/2023	Afternoon	N/A	1	1	1	1	1	0	0	1	0	1	1	0	1	0	35.90958904	2	4	Yes	Meat-Eater
CH4	1.669705356	06/03/1987	Female	No	0-100g	Meat-Eater	07/02/2023	Morning	N/A	1	1	1	0	0	0	0	1	0	1	1	0	1	0	35.9260274	2	4	Yes	Meat-Eater
CO2	36980.41887	06/03/1987	Female	No	0-100g	Meat-Eater	07/02/2023	Morning	N/A	1	1	1	0	0	0	0	1	0	1	1	0	1	0	35.9260274	2	4	Yes	Meat-Eater
N2O	0.541200459	06/03/1987	Female	No	0-100g	Meat-Eater	07/02/2023	Morning	N/A	1	1	1	0	0	0	0	1	0	1	1	0	1	0	35.9260274	2	4	Yes	Meat-Eater
CH4	1.864899814	06/03/1987	Female	No	0-100g	Meat-Eater	24/02/2023	Morning	N/A	1	1	0	0	1	1	0	1	0	0	0	1	1	0	35.97260274	2	4	Yes	Meat-Eater
CO2	36706.47838	06/03/1987	Female	No	0-100g	Meat-Eater	24/02/2023	Morning	N/A	1	1	0	0	1	1	0	1	0	0	0	1	1	0	35.97260274	2	4	Yes	Meat-Eater
N2O	0.520635334	06/03/1987	Female	No	0-100g	Meat-Eater	24/02/2023	Morning	N/A	1	1	0	0	1	1	0	1	0	0	0	1	1	0	35.97260274	2	4	Yes	Meat-Eater
CH4	1.745464891	31/12/1997	Female	No	0g	Vegetarian	20/01/2023			NA	NA	NA	NA	NA	NA	NA	NA	NA	NA	NA	NA	NA	NA	25.05479452	1	2	No	Vegetarian
CO2	48058.16596	31/12/1997	Female	No	0g	Vegetarian	20/01/2023			NA	NA	NA	NA	NA	NA	NA	NA	NA	NA	NA	NA	NA	NA	25.05479452	1	2	No	Vegetarian
N2O	0.680176313	31/12/1997	Female	No	0g	Vegetarian	20/01/2023			NA	NA	NA	NA	NA	NA	NA	NA	NA	NA	NA	NA	NA	NA	25.05479452	1	2	No	Vegetarian
CH4	1.838461469	31/12/1997	Female	No	0g	Vegetarian	25/01/2023	Afternoon	N/A	0	1	1	0	0	0	1	0	0	1	1	0	1	0	25.06849315	1	2	No	Vegetarian
CO2	46624.72916	31/12/1997	Female	No	0g	Vegetarian	25/01/2023	Afternoon	N/A	0	1	1	0	0	0	1	0	0	1	1	0	1	0	25.06849315	1	2	No	Vegetarian
N2O	1.213488502	31/12/1997	Female	No	0g	Vegetarian	25/01/2023	Afternoon	N/A	0	1	1	0	0	0	1	0	0	1	1	0	1	0	25.06849315	1	2	No	Vegetarian
CH4	1.836266298	31/12/1997	Female	No	0g	Vegetarian	01/02/2023	Afternoon	N/A	0	1	1	0	1	1	0	0	1	1	1	0	0	0	25.08767123	1	2	No	Vegetarian
CO2	46141.02597	31/12/1997	Female	No	0g	Vegetarian	01/02/2023	Afternoon	N/A	0	1	1	0	1	1	0	0	1	1	1	0	0	0	25.08767123	1	2	No	Vegetarian
N2O	0.627702992	31/12/1997	Female	No	0g	Vegetarian	01/02/2023	Afternoon	N/A	0	1	1	0	1	1	0	0	1	1	1	0	0	0	25.08767123	1	2	No	Vegetarian
CH4	1.591598768	31/12/1997	Female	No	0g	Vegetarian	02/02/2023	Evening	N/A	0	1	1	1	1	0	1	0	1	1	1	0	0	0	25.09041096	1	2	No	Vegetarian
CO2	46317.00202	31/12/1997	Female	No	0g	Vegetarian	02/02/2023	Evening	N/A	0	1	1	1	1	0	1	0	1	1	1	0	0	0	25.09041096	1	2	No	Vegetarian
N2O	0.561927833	31/12/1997	Female	No	0g	Vegetarian	02/02/2023	Evening	N/A	0	1	1	1	1	0	1	0	1	1	1	0	0	0	25.09041096	1	2	No	Vegetarian
CH4	1.637302609	31/12/1997	Female	No	0g	Vegetarian	08/02/2023	Morning	N/A	0	1	1	1	1	0	1	0	0	1	1	0	0	0	25.10684932	1	2	No	Vegetarian
CO2	51217.63405	31/12/1997	Female	No	0g	Vegetarian	08/02/2023	Morning	N/A	0	1	1	1	1	0	1	0	0	1	1	0	0	0	25.10684932	1	2	No	Vegetarian
N2O	0.709745849	31/12/1997	Female	No	0g	Vegetarian	08/02/2023	Morning	N/A	0	1	1	1	1	0	1	0	0	1	1	0	0	0	25.10684932	1	2	No	Vegetarian
CH4	1.664591548	31/12/1997	Female	No	0g	Vegetarian	16/02/2023	Afternoon	N/A	0	1	1	0	1	1	0	0	0	1	1	1	0	0	25.12876712	1	2	No	Vegetarian
CO2	48878.51064	31/12/1997	Female	No	0g	Vegetarian	16/02/2023	Afternoon	N/A	0	1	1	0	1	1	0	0	0	1	1	1	0	0	25.12876712	1	2	No	Vegetarian
N2O	0.769416838	31/12/1997	Female	No	0g	Vegetarian	16/02/2023	Afternoon	N/A	0	1	1	0	1	1	0	0	0	1	1	1	0	0	25.12876712	1	2	No	Vegetarian
CH4	1.681931978	31/12/1997	Female	No	0g	Vegetarian	22/02/2023	Afternoon	N/A	NA	NA	NA	NA	NA	NA	NA	NA	NA	NA	NA	NA	NA	NA	25.14520548	1	2	No	Vegetarian
CO2	49028.64776	31/12/1997	Female	No	0g	Vegetarian	22/02/2023	Afternoon	N/A	NA	NA	NA	NA	NA	NA	NA	NA	NA	NA	NA	NA	NA	NA	25.14520548	1	2	No	Vegetarian
N2O	0.731201857	31/12/1997	Female	No	0g	Vegetarian	22/02/2023	Afternoon	N/A	NA	NA	NA	NA	NA	NA	NA	NA	NA	NA	NA	NA	NA	NA	25.14520548	1	2	No	Vegetarian
CH4	1.831498751	31/12/1997	Female	No	0g	Vegetarian	09/03/2023	Morning	N/A	0	1	1	1	1	1	0	0	0	1	1	1	0	0	25.18630137	1	2	No	Vegetarian
CO2	48560.89461	31/12/1997	Female	No	0g	Vegetarian	09/03/2023	Morning	N/A	0	1	1	1	1	1	0	0	0	1	1	1	0	0	25.18630137	1	2	No	Vegetarian
N2O	0.750078484	31/12/1997	Female	No	0g	Vegetarian	09/03/2023	Morning	N/A	0	1	1	1	1	1	0	0	0	1	1	1	0	0	25.18630137	1	2	No	Vegetarian
CH4	7.16102172	20/06/1975	Female	No	0g	Vegetarian	20/01/2023			NA	NA	NA	NA	NA	NA	NA	NA	NA	NA	NA	NA	NA	NA	47.58630137	3	6	No	Vegetarian
CO2	50639.72219	20/06/1975	Female	No	0g	Vegetarian	20/01/2023			NA	NA	NA	NA	NA	NA	NA	NA	NA	NA	NA	NA	NA	NA	47.58630137	3	6	No	Vegetarian
N2O	0.711324122	20/06/1975	Female	No	0g	Vegetarian	20/01/2023			NA	NA	NA	NA	NA	NA	NA	NA	NA	NA	NA	NA	NA	NA	47.58630137	3	6	No	Vegetarian
CH4	3.24028151	20/06/1975	Female	No	0g	Vegetarian	02/02/2023	Morning	N/A	NA	NA	NA	NA	NA	NA	NA	NA	NA	NA	NA	NA	NA	NA	47.62191781	3	6	No	Vegetarian
CO2	38300.55807	20/06/1975	Female	No	0g	Vegetarian	02/02/2023	Morning	N/A	NA	NA	NA	NA	NA	NA	NA	NA	NA	NA	NA	NA	NA	NA	47.62191781	3	6	No	Vegetarian
N2O	0.764498781	20/06/1975	Female	No	0g	Vegetarian	02/02/2023	Morning	N/A	NA	NA	NA	NA	NA	NA	NA	NA	NA	NA	NA	NA	NA	NA	47.62191781	3	6	No	Vegetarian
CH4	2.453581298	20/06/1975	Female	No	0g	Vegetarian	02/02/2023	Morning	N/A	NA	NA	NA	NA	NA	NA	NA	NA	NA	NA	NA	NA	NA	NA	47.62191781	3	6	No	Vegetarian
CO2	40425.65327	20/06/1975	Female	No	0g	Vegetarian	02/02/2023	Morning	N/A	NA	NA	NA	NA	NA	NA	NA	NA	NA	NA	NA	NA	NA	NA	47.62191781	3	6	No	Vegetarian
N2O	0.762683924	20/06/1975	Female	No	0g	Vegetarian	02/02/2023	Morning	N/A	NA	NA	NA	NA	NA	NA	NA	NA	NA	NA	NA	NA	NA	NA	47.62191781	3	6	No	Vegetarian
CH4	2.735889987	20/06/1975	Female	No	0g	Vegetarian	02/02/2023	Morning	N/A	NA	NA	NA	NA	NA	NA	NA	NA	NA	NA	NA	NA	NA	NA	47.62191781	3	6	No	Vegetarian
CO2	36261.3237	20/06/1975	Female	No	0g	Vegetarian	02/02/2023	Morning	N/A	NA	NA	NA	NA	NA	NA	NA	NA	NA	NA	NA	NA	NA	NA	47.62191781	3	6	No	Vegetarian
N2O	0.627274165	20/06/1975	Female	No	0g	Vegetarian	02/02/2023	Morning	N/A	NA	NA	NA	NA	NA	NA	NA	NA	NA	NA	NA	NA	NA	NA	47.62191781	3	6	No	Vegetarian
CH4	3.048311602	20/06/1975	Female	No	0g	Vegetarian	02/02/2023	Morning	N/A	NA	NA	NA	NA	NA	NA	NA	NA	NA	NA	NA	NA	NA	NA	47.62191781	3	6	No	Vegetarian
CO2	32159.66414	20/06/1975	Female	No	0g	Vegetarian	02/02/2023	Morning	N/A	NA	NA	NA	NA	NA	NA	NA	NA	NA	NA	NA	NA	NA	NA	47.62191781	3	6	No	Vegetarian
N2O	0.653903551	20/06/1975	Female	No	0g	Vegetarian	02/02/2023	Morning	N/A	NA	NA	NA	NA	NA	NA	NA	NA	NA	NA	NA	NA	NA	NA	47.62191781	3	6	No	Vegetarian
CH4	3.270394437	20/06/1975	Female	No	0g	Vegetarian	02/02/2023	Morning	N/A	NA	NA	NA	NA	NA	NA	NA	NA	NA	NA	NA	NA	NA	NA	47.62191781	3	6	No	Vegetarian
CO2	36457.74384	20/06/1975	Female	No	0g	Vegetarian	02/02/2023	Morning	N/A	NA	NA	NA	NA	NA	NA	NA	NA	NA	NA	NA	NA	NA	NA	47.62191781	3	6	No	Vegetarian
N2O	0.652303108	20/06/1975	Female	No	0g	Vegetarian	02/02/2023	Morning	N/A	NA	NA	NA	NA	NA	NA	NA	NA	NA	NA	NA	NA	NA	NA	47.62191781	3	6	No	Vegetarian
CH4	3.63927779	20/06/1975	Female	No	0g	Vegetarian	02/02/2023	Morning	N/A	NA	NA	NA	NA	NA	NA	NA	NA	NA	NA	NA	NA	NA	NA	47.62191781	3	6	No	Vegetarian
CO2	35568.85594	20/06/1975	Female	No	0g	Vegetarian	02/02/2023	Morning	N/A	NA	NA	NA	NA	NA	NA	NA	NA	NA	NA	NA	NA	NA	NA	47.62191781	3	6	No	Vegetarian
N2O	0.736969624	20/06/1975	Female	No	0g	Vegetarian	02/02/2023	Morning	N/A	NA	NA	NA	NA	NA	NA	NA	NA	NA	NA	NA	NA	NA	NA	47.62191781	3	6	No	Vegetarian
CH4	3.669390717	20/06/1975	Female	No	0g	Vegetarian	02/02/2023	Afternoon	N/A	0	1	0	0	1	0	0	0	1	0	0	0	1	0	47.62191781	3	6	No	Vegetarian
CO2	35269.4368	20/06/1975	Female	No	0g	Vegetarian	02/02/2023	Afternoon	N/A	0	1	0	0	1	0	0	0	1	0	0	0	1	0	47.62191781	3	6	No	Vegetarian
N2O	0.545728131	20/06/1975	Female	No	0g	Vegetarian	02/02/2023	Afternoon	N/A	0	1	0	0	1	0	0	0	1	0	0	0	1	0	47.62191781	3	6	No	Vegetarian
CH4	2.927859895	20/06/1975	Female	No	0g	Vegetarian	02/02/2023	Afternoon	N/A	NA	NA	NA	NA	NA	NA	NA	NA	NA	NA	NA	NA	NA	NA	47.62191781	3	6	No	Vegetarian
CO2	33309.36368	20/06/1975	Female	No	0g	Vegetarian	02/02/2023	Afternoon	N/A	NA	NA	NA	NA	NA	NA	NA	NA	NA	NA	NA	NA	NA	NA	47.62191781	3	6	No	Vegetarian
N2O	0.508094739	20/06/1975	Female	No	0g	Vegetarian	02/02/2023	Afternoon	N/A	NA	NA	NA	NA	NA	NA	NA	NA	NA	NA	NA	NA	NA	NA	47.62191781	3	6	No	Vegetarian
CH4	3.654334254	20/06/1975	Female	No	0g	Vegetarian	02/02/2023	Afternoon	N/A	NA	NA	NA	NA	NA	NA	NA	NA	NA	NA	NA	NA	NA	NA	47.62191781	3	6	No	Vegetarian
CO2	37161.96051	20/06/1975	Female	No	0g	Vegetarian	02/02/2023	Afternoon	N/A	NA	NA	NA	NA	NA	NA	NA	NA	NA	NA	NA	NA	NA	NA	47.62191781	3	6	No	Vegetarian
N2O	0.746985795	20/06/1975	Female	No	0g	Vegetarian	02/02/2023	Afternoon	N/A	NA	NA	NA	NA	NA	NA	NA	NA	NA	NA	NA	NA	NA	NA	47.62191781	3	6	No	Vegetarian
CH4	3.379553797	20/06/1975	Female	No	0g	Vegetarian	02/02/2023	Afternoon	N/A	NA	NA	NA	NA	NA	NA	NA	NA	NA	NA	NA	NA	NA	NA	47.62191781	3	6	No	Vegetarian
CO2	33865.71837	20/06/1975	Female	No	0g	Vegetarian	02/02/2023	Afternoon	N/A	NA	NA	NA	NA	NA	NA	NA	NA	NA	NA	NA	NA	NA	NA	47.62191781	3	6	No	Vegetarian
N2O	0.532396208	20/06/1975	Female	No	0g	Vegetarian	02/02/2023	Afternoon	N/A	NA	NA	NA	NA	NA	NA	NA	NA	NA	NA	NA	NA	NA	NA	47.62191781	3	6	No	Vegetarian
CH4	2.525099499	20/06/1975	Female	No	0g	Vegetarian	02/02/2023	Afternoon	N/A	NA	NA	NA	NA	NA	NA	NA	NA	NA	NA	NA	NA	NA	NA	47.62191781	3	6	No	Vegetarian
CO2	27565.39995	20/06/1975	Female	No	0g	Vegetarian	02/02/2023	Afternoon	N/A	NA	NA	NA	NA	NA	NA	NA	NA	NA	NA	NA	NA	NA	NA	47.62191781	3	6	No	Vegetarian
N2O	0.673258195	20/06/1975	Female	No	0g	Vegetarian	02/02/2023	Afternoon	N/A	NA	NA	NA	NA	NA	NA	NA	NA	NA	NA	NA	NA	NA	NA	47.62191781	3	6	No	Vegetarian
CH4	2.205135505	27/10/1999	Female	No	0g	Flexitarian	23/01/2023			NA	NA	NA	NA	NA	NA	NA	NA	NA	NA	NA	NA	NA	NA	23.24109589	1	1	Yes	Flexitarian
CO2	51995.55429	27/10/1999	Female	No	0g	Flexitarian	23/01/2023			NA	NA	NA	NA	NA	NA	NA	NA	NA	NA	NA	NA	NA	NA	23.24109589	1	1	Yes	Flexitarian
N2O	0.813658633	27/10/1999	Female	No	0g	Flexitarian	23/01/2023			NA	NA	NA	NA	NA	NA	NA	NA	NA	NA	NA	NA	NA	NA	23.24109589	1	1	Yes	Flexitarian
CH4	2.860507901	27/10/1999	Female	No	0g	Flexitarian	29/01/2023	Morning	N/A	NA	NA	NA	NA	NA	NA	NA	NA	NA	NA	NA	NA	NA	NA	23.25753425	1	1	Yes	Flexitarian
CO2	50296.17868	27/10/1999	Female	No	0g	Flexitarian	29/01/2023	Morning	N/A	NA	NA	NA	NA	NA	NA	NA	NA	NA	NA	NA	NA	NA	NA	23.25753425	1	1	Yes	Flexitarian
N2O	0.7630037	27/10/1999	Female	No	0g	Flexitarian	29/01/2023	Morning	N/A	NA	NA	NA	NA	NA	NA	NA	NA	NA	NA	NA	NA	NA	NA	23.25753425	1	1	Yes	Flexitarian
CH4	3.09131035	27/10/1999	Female	No	0g	Flexitarian	14/02/2023	Evening	N/A	0	0	0	0	1	1	0	0	0	1	1	0	0	0	23.30136986	1	1	Yes	Flexitarian
CO2	54726.05667	27/10/1999	Female	No	0g	Flexitarian	14/02/2023	Evening	N/A	0	0	0	0	1	1	0	0	0	1	1	0	0	0	23.30136986	1	1	Yes	Flexitarian
N2O	0.834148685	27/10/1999	Female	No	0g	Flexitarian	14/02/2023	Evening	N/A	0	0	0	0	1	1	0	0	0	1	1	0	0	0	23.30136986	1	1	Yes	Flexitarian
CH4	1.825260049	27/10/1999	Female	No	0g	Flexitarian	28/02/2023	Morning	N/A	NA	NA	NA	NA	NA	NA	NA	NA	NA	NA	NA	NA	NA	NA	23.33972603	1	1	Yes	Flexitarian
CO2	46032.9205	27/10/1999	Female	No	0g	Flexitarian	28/02/2023	Morning	N/A	NA	NA	NA	NA	NA	NA	NA	NA	NA	NA	NA	NA	NA	NA	23.33972603	1	1	Yes	Flexitarian
N2O	0.855761723	27/10/1999	Female	No	0g	Flexitarian	28/02/2023	Morning	N/A	NA	NA	NA	NA	NA	NA	NA	NA	NA	NA	NA	NA	NA	NA	23.33972603	1	1	Yes	Flexitarian
CH4	1.720138427	27/10/1999	Female	No	0g	Flexitarian	06/03/2023	Evening	No	1	1	0	0	1	1	0	0	0	1	1	1	1	1	23.35616438	1	1	Yes	Flexitarian
CO2	39877.45794	27/10/1999	Female	No	0g	Flexitarian	06/03/2023	Evening	No	1	1	0	0	1	1	0	0	0	1	1	1	1	1	23.35616438	1	1	Yes	Flexitarian
N2O	0.72425082	27/10/1999	Female	No	0g	Flexitarian	06/03/2023	Evening	No	1	1	0	0	1	1	0	0	0	1	1	1	1	1	23.35616438	1	1	Yes	Flexitarian
CH4	3.596105491	21/07/2001	Female	No	0-100g	Meat-Eater	23/01/2023			NA	NA	NA	NA	NA	NA	NA	NA	NA	NA	NA	NA	NA	NA	21.50958904	1	1	Yes	Meat-Eater
CO2	61320.28151	21/07/2001	Female	No	0-100g	Meat-Eater	23/01/2023			NA	NA	NA	NA	NA	NA	NA	NA	NA	NA	NA	NA	NA	NA	21.50958904	1	1	Yes	Meat-Eater
N2O	0.85128155	21/07/2001	Female	No	0-100g	Meat-Eater	23/01/2023			NA	NA	NA	NA	NA	NA	NA	NA	NA	NA	NA	NA	NA	NA	21.50958904	1	1	Yes	Meat-Eater
CH4	12.15583511	21/07/2001	Female	No	0-100g	Meat-Eater	29/01/2023	Afternoon	N/A	NA	NA	NA	NA	NA	NA	NA	NA	NA	NA	NA	NA	NA	NA	21.5260274	1	1	Yes	Meat-Eater
CO2	57314.17037	21/07/2001	Female	No	0-100g	Meat-Eater	29/01/2023	Afternoon	N/A	NA	NA	NA	NA	NA	NA	NA	NA	NA	NA	NA	NA	NA	NA	21.5260274	1	1	Yes	Meat-Eater
N2O	0.620389305	21/07/2001	Female	No	0-100g	Meat-Eater	29/01/2023	Afternoon	N/A	NA	NA	NA	NA	NA	NA	NA	NA	NA	NA	NA	NA	NA	NA	21.5260274	1	1	Yes	Meat-Eater
CH4	20.70863765	16/01/2000	Male	No	0-100g	Flexitarian	25/01/2023			NA	NA	NA	NA	NA	NA	NA	NA	NA	NA	NA	NA	NA	NA	23.02465753	1	1	Yes	Flexitarian
CO2	40136.43789	16/01/2000	Male	No	0-100g	Flexitarian	25/01/2023			NA	NA	NA	NA	NA	NA	NA	NA	NA	NA	NA	NA	NA	NA	23.02465753	1	1	Yes	Flexitarian
N2O	0.654965483	16/01/2000	Male	No	0-100g	Flexitarian	25/01/2023			NA	NA	NA	NA	NA	NA	NA	NA	NA	NA	NA	NA	NA	NA	23.02465753	1	1	Yes	Flexitarian
CH4	30.19440912	16/01/2000	Male	No	0-100g	Flexitarian	28/01/2023	Afternoon	N/A	NA	NA	NA	NA	NA	NA	NA	NA	NA	NA	NA	NA	NA	NA	23.03287671	1	1	Yes	Flexitarian
CO2	44277.21153	16/01/2000	Male	No	0-100g	Flexitarian	28/01/2023	Afternoon	N/A	NA	NA	NA	NA	NA	NA	NA	NA	NA	NA	NA	NA	NA	NA	23.03287671	1	1	Yes	Flexitarian
N2O	0.552354697	16/01/2000	Male	No	0-100g	Flexitarian	28/01/2023	Afternoon	N/A	NA	NA	NA	NA	NA	NA	NA	NA	NA	NA	NA	NA	NA	NA	23.03287671	1	1	Yes	Flexitarian
CH4	31.26395798	16/01/2000	Male	No	0-100g	Flexitarian	29/01/2023	Morning	N/A	NA	NA	NA	NA	NA	NA	NA	NA	NA	NA	NA	NA	NA	NA	23.03561644	1	1	Yes	Flexitarian
CO2	45224.89893	16/01/2000	Male	No	0-100g	Flexitarian	29/01/2023	Morning	N/A	NA	NA	NA	NA	NA	NA	NA	NA	NA	NA	NA	NA	NA	NA	23.03561644	1	1	Yes	Flexitarian
N2O	0.741025248	16/01/2000	Male	No	0-100g	Flexitarian	29/01/2023	Morning	N/A	NA	NA	NA	NA	NA	NA	NA	NA	NA	NA	NA	NA	NA	NA	23.03561644	1	1	Yes	Flexitarian
CH4	23.9152977	16/01/2000	Male	No	0-100g	Flexitarian	01/02/2023	Afternoon	N/A	1	1	0	1	1	1	0	0	0	0	1	1	0	0	23.04383562	1	1	Yes	Flexitarian
CO2	43723.45791	16/01/2000	Male	No	0-100g	Flexitarian	01/02/2023	Afternoon	N/A	1	1	0	1	1	1	0	0	0	0	1	1	0	0	23.04383562	1	1	Yes	Flexitarian
N2O	0.657946776	16/01/2000	Male	No	0-100g	Flexitarian	01/02/2023	Afternoon	N/A	1	1	0	1	1	1	0	0	0	0	1	1	0	0	23.04383562	1	1	Yes	Flexitarian
CH4	27.35447399	16/01/2000	Male	No	0-100g	Flexitarian	12/02/2023	Evening	N/A	NA	NA	NA	NA	NA	NA	NA	NA	NA	NA	NA	NA	NA	NA	23.0739726	1	1	Yes	Flexitarian
CO2	40270.608	16/01/2000	Male	No	0-100g	Flexitarian	12/02/2023	Evening	N/A	NA	NA	NA	NA	NA	NA	NA	NA	NA	NA	NA	NA	NA	NA	23.0739726	1	1	Yes	Flexitarian
N2O	0.647856028	16/01/2000	Male	No	0-100g	Flexitarian	12/02/2023	Evening	N/A	NA	NA	NA	NA	NA	NA	NA	NA	NA	NA	NA	NA	NA	NA	23.0739726	1	1	Yes	Flexitarian
CH4	22.66399916	16/01/2000	Male	No	0-100g	Flexitarian	23/02/2023	Evening	N/A	NA	NA	NA	NA	NA	NA	NA	NA	NA	NA	NA	NA	NA	NA	23.10410959	1	1	Yes	Flexitarian
CO2	45214.91298	16/01/2000	Male	No	0-100g	Flexitarian	23/02/2023	Evening	N/A	NA	NA	NA	NA	NA	NA	NA	NA	NA	NA	NA	NA	NA	NA	23.10410959	1	1	Yes	Flexitarian
N2O	0.612672718	16/01/2000	Male	No	0-100g	Flexitarian	23/02/2023	Evening	N/A	NA	NA	NA	NA	NA	NA	NA	NA	NA	NA	NA	NA	NA	NA	23.10410959	1	1	Yes	Flexitarian
CH4	22.69671016	16/01/2000	Male	No	0-100g	Flexitarian	06/03/2023	Morning	N/A	1	1	0	0	1	0	0	0	0	0	1	1	0	0	23.13424658	1	1	Yes	Flexitarian
CO2	34623.94851	16/01/2000	Male	No	0-100g	Flexitarian	06/03/2023	Morning	N/A	1	1	0	0	1	0	0	0	0	0	1	1	0	0	23.13424658	1	1	Yes	Flexitarian
N2O	0.522251228	16/01/2000	Male	No	0-100g	Flexitarian	06/03/2023	Morning	N/A	1	1	0	0	1	0	0	0	0	0	1	1	0	0	23.13424658	1	1	Yes	Flexitarian
CH4	2.161294044	11/04/2002	Male	No	>100g	Meat-Eater	23/01/2023			NA	NA	NA	NA	NA	NA	NA	NA	NA	NA	NA	NA	NA	NA	20.78630137	1	1	Yes	Meat-Eater
CO2	50003.71454	11/04/2002	Male	No	>100g	Meat-Eater	23/01/2023			NA	NA	NA	NA	NA	NA	NA	NA	NA	NA	NA	NA	NA	NA	20.78630137	1	1	Yes	Meat-Eater
N2O	1.026054853	11/04/2002	Male	No	>100g	Meat-Eater	23/01/2023			NA	NA	NA	NA	NA	NA	NA	NA	NA	NA	NA	NA	NA	NA	20.78630137	1	1	Yes	Meat-Eater
CH4	2.619947396	11/04/2002	Male	No	>100g	Meat-Eater	29/01/2023	Afternoon	N/A	NA	NA	NA	NA	NA	NA	NA	NA	NA	NA	NA	NA	NA	NA	20.80273973	1	1	Yes	Meat-Eater
CO2	47162.73914	11/04/2002	Male	No	>100g	Meat-Eater	29/01/2023	Afternoon	N/A	NA	NA	NA	NA	NA	NA	NA	NA	NA	NA	NA	NA	NA	NA	20.80273973	1	1	Yes	Meat-Eater
N2O	0.608269856	11/04/2002	Male	No	>100g	Meat-Eater	29/01/2023	Afternoon	N/A	NA	NA	NA	NA	NA	NA	NA	NA	NA	NA	NA	NA	NA	NA	20.80273973	1	1	Yes	Meat-Eater
CH4	2.201149918	13/01/1966	Male	No	0-100g	Flexitarian	25/01/2023	Morning	N/A	1	1	1	0	1	0	0	0	0	0	1	0	0	0	57.03287671	4	8	Yes	Flexitarian
CO2	43092.40888	13/01/1966	Male	No	0-100g	Flexitarian	25/01/2023	Morning	N/A	1	1	1	0	1	0	0	0	0	0	1	0	0	0	57.03287671	4	8	Yes	Flexitarian
N2O	0.739144174	13/01/1966	Male	No	0-100g	Flexitarian	25/01/2023	Morning	N/A	1	1	1	0	1	0	0	0	0	0	1	0	0	0	57.03287671	4	8	Yes	Flexitarian
CH4	2.616067387	03/05/2000	Male	No	>100g	Meat-Eater	28/01/2023	Afternoon	N/A	NA	NA	NA	NA	NA	NA	NA	NA	NA	NA	NA	NA	NA	NA	22.7369863	1	1	Yes	Meat-Eater
CO2	42533.40961	03/05/2000	Male	No	>100g	Meat-Eater	28/01/2023	Afternoon	N/A	NA	NA	NA	NA	NA	NA	NA	NA	NA	NA	NA	NA	NA	NA	22.7369863	1	1	Yes	Meat-Eater
N2O	0.550502854	03/05/2000	Male	No	>100g	Meat-Eater	28/01/2023	Afternoon	N/A	NA	NA	NA	NA	NA	NA	NA	NA	NA	NA	NA	NA	NA	NA	22.7369863	1	1	Yes	Meat-Eater
CH4	2.643227444	03/05/2000	Male	No	>100g	Meat-Eater	29/01/2023	Morning	N/A	NA	NA	NA	NA	NA	NA	NA	NA	NA	NA	NA	NA	NA	NA	22.73972603	1	1	Yes	Meat-Eater
CO2	45356.49818	03/05/2000	Male	No	>100g	Meat-Eater	29/01/2023	Morning	N/A	NA	NA	NA	NA	NA	NA	NA	NA	NA	NA	NA	NA	NA	NA	22.73972603	1	1	Yes	Meat-Eater
N2O	0.775865386	03/05/2000	Male	No	>100g	Meat-Eater	29/01/2023	Morning	N/A	NA	NA	NA	NA	NA	NA	NA	NA	NA	NA	NA	NA	NA	NA	22.73972603	1	1	Yes	Meat-Eater
CH4	2.538467224	08/06/2000	Male	No	0g	Vegan	28/01/2023	Afternoon	No	NA	NA	NA	NA	NA	1	NA	NA	NA	NA	NA	NA	NA	NA	22.63835616	1	1	No	Vegetarian
CO2	47172.13777	08/06/2000	Male	No	0g	Vegan	28/01/2023	Afternoon	No	NA	NA	NA	NA	NA	1	NA	NA	NA	NA	NA	NA	NA	NA	22.63835616	1	1	No	Vegetarian
N2O	0.51886408	08/06/2000	Male	No	0g	Vegan	28/01/2023	Afternoon	No	NA	NA	NA	NA	NA	1	NA	NA	NA	NA	NA	NA	NA	NA	22.63835616	1	1	No	Vegetarian
CH4	2.798427771	08/06/2000	Male	No	0g	Vegan	29/01/2023	Morning	N/A	NA	NA	NA	NA	NA	NA	NA	NA	NA	NA	NA	NA	NA	NA	22.64109589	1	1	No	Vegetarian
CO2	46353.39056	08/06/2000	Male	No	0g	Vegan	29/01/2023	Morning	N/A	NA	NA	NA	NA	NA	NA	NA	NA	NA	NA	NA	NA	NA	NA	22.64109589	1	1	No	Vegetarian
N2O	0.645895255	08/06/2000	Male	No	0g	Vegan	29/01/2023	Morning	N/A	NA	NA	NA	NA	NA	NA	NA	NA	NA	NA	NA	NA	NA	NA	22.64109589	1	1	No	Vegetarian
CH4	41.05665532	05/02/1965	Female	No	0-100g	Meat-Eater	30/01/2023	Evening	N/A	1	0	1	0	1	0	0	0	0	0	1	0	0	0	57.98356164	4	8	Yes	Meat-Eater
CO2	57779.37823	05/02/1965	Female	No	0-100g	Meat-Eater	30/01/2023	Evening	N/A	1	0	1	0	1	0	0	0	0	0	1	0	0	0	57.98356164	4	8	Yes	Meat-Eater
N2O	0.758910152	05/02/1965	Female	No	0-100g	Meat-Eater	30/01/2023	Evening	N/A	1	0	1	0	1	0	0	0	0	0	1	0	0	0	57.98356164	4	8	Yes	Meat-Eater
CH4	17.55334465	06/11/1996	Male	No	0-100g	Flexitarian	01/02/2023	Afternoon		NA	NA	NA	NA	NA	NA	NA	NA	NA	NA	NA	NA	NA	NA	26.24066921	1	2	Yes	Flexitarian
CO2	50402.37867	06/11/1996	Male	No	0-100g	Flexitarian	01/02/2023	Afternoon		NA	NA	NA	NA	NA	NA	NA	NA	NA	NA	NA	NA	NA	NA	26.24066921	1	2	Yes	Flexitarian
N2O	0.700756721	06/11/1996	Male	No	0-100g	Flexitarian	01/02/2023	Afternoon		NA	NA	NA	NA	NA	NA	NA	NA	NA	NA	NA	NA	NA	NA	26.24066921	1	2	Yes	Flexitarian
CH4	7.11870601	06/11/1996	Male	No	0-100g	Flexitarian	08/02/2023	Afternoon	No	1	1	0	0	0	0	1	0	1	1	0	0	0	0	26.25984729	1	2	Yes	Flexitarian
CO2	47673.49979	06/11/1996	Male	No	0-100g	Flexitarian	08/02/2023	Afternoon	No	1	1	0	0	0	0	1	0	1	1	0	0	0	0	26.25984729	1	2	Yes	Flexitarian
N2O	0.694838462	06/11/1996	Male	No	0-100g	Flexitarian	08/02/2023	Afternoon	No	1	1	0	0	0	0	1	0	1	1	0	0	0	0	26.25984729	1	2	Yes	Flexitarian
CH4	9.072800329	06/11/1996	Male	No	0-100g	Flexitarian	16/02/2023	Afternoon	No	0	1	0	0	1	0	1	0	0	0	0	0	0	0	26.2817651	1	2	Yes	Flexitarian
CO2	42045.39716	06/11/1996	Male	No	0-100g	Flexitarian	16/02/2023	Afternoon	No	0	1	0	0	1	0	1	0	0	0	0	0	0	0	26.2817651	1	2	Yes	Flexitarian
N2O	0.878451854	06/11/1996	Male	No	0-100g	Flexitarian	16/02/2023	Afternoon	No	0	1	0	0	1	0	1	0	0	0	0	0	0	0	26.2817651	1	2	Yes	Flexitarian
CH4	5.404168685	06/11/1996	Male	No	0-100g	Flexitarian	22/02/2023	Afternoon	N/A	NA	NA	NA	NA	NA	NA	NA	NA	NA	NA	NA	NA	NA	NA	26.29820346	1	2	Yes	Flexitarian
CO2	44631.90041	06/11/1996	Male	No	0-100g	Flexitarian	22/02/2023	Afternoon	N/A	NA	NA	NA	NA	NA	NA	NA	NA	NA	NA	NA	NA	NA	NA	26.29820346	1	2	Yes	Flexitarian
N2O	0.872120187	06/11/1996	Male	No	0-100g	Flexitarian	22/02/2023	Afternoon	N/A	NA	NA	NA	NA	NA	NA	NA	NA	NA	NA	NA	NA	NA	NA	26.29820346	1	2	Yes	Flexitarian
CH4	2.367006633	23/04/2000	Male	No	0g	Flexitarian	31/01/2023	Evening	N/A	1	1	0	1	1	1	0	0	0	0	1	1	0	0	22.77260274	1	1	Yes	Flexitarian
CO2	39035.87126	23/04/2000	Male	No	0g	Flexitarian	31/01/2023	Evening	N/A	1	1	0	1	1	1	0	0	0	0	1	1	0	0	22.77260274	1	1	Yes	Flexitarian
N2O	0.963011187	23/04/2000	Male	No	0g	Flexitarian	31/01/2023	Evening	N/A	1	1	0	1	1	1	0	0	0	0	1	1	0	0	22.77260274	1	1	Yes	Flexitarian
CH4	3.082982529	23/04/2000	Male	No	0g	Flexitarian	14/02/2023	Evening	No	0	0	1	0	1	1	0	0	1	1	0	0	0	0	22.8109589	1	1	Yes	Flexitarian
CO2	47031.78006	23/04/2000	Male	No	0g	Flexitarian	14/02/2023	Evening	No	0	0	1	0	1	1	0	0	1	1	0	0	0	0	22.8109589	1	1	Yes	Flexitarian
N2O	0.585658217	23/04/2000	Male	No	0g	Flexitarian	14/02/2023	Evening	No	0	0	1	0	1	1	0	0	1	1	0	0	0	0	22.8109589	1	1	Yes	Flexitarian
CH4	2.137395566	27/09/2000	Male	No	0-100g	Meat-Eater	31/01/2023	Evening	N/A	1	1	0	1	1	1	0	0	0	0	1	1	0	0	22.34246575	1	1	Yes	Meat-Eater
CO2	49070.89715	27/09/2000	Male	No	0-100g	Meat-Eater	31/01/2023	Evening	N/A	1	1	0	1	1	1	0	0	0	0	1	1	0	0	22.34246575	1	1	Yes	Meat-Eater
N2O	0.789068266	27/09/2000	Male	No	0-100g	Meat-Eater	31/01/2023	Evening	N/A	1	1	0	1	1	1	0	0	0	0	1	1	0	0	22.34246575	1	1	Yes	Meat-Eater
CH4	1.970008996	03/09/2001	Male	No	>100g	Meat-Eater	23/02/2023	Evening	N/A	1	1	0	0	1	0	0	0	0	0	1	0	0	0	21.4739726	1	1	Yes	Meat-Eater
CO2	41921.30687	03/09/2001	Male	No	>100g	Meat-Eater	23/02/2023	Evening	N/A	1	1	0	0	1	0	0	0	0	0	1	0	0	0	21.4739726	1	1	Yes	Meat-Eater
N2O	0.588287016	03/09/2001	Male	No	>100g	Meat-Eater	23/02/2023	Evening	N/A	1	1	0	0	1	0	0	0	0	0	1	0	0	0	21.4739726	1	1	Yes	Meat-Eater
CH4	2.318073127	27/07/2001	Male	No	0g	Flexitarian	31/01/2023	Evening	N/A	1	1	0	1	1	1	0	0	0	0	1	1	0	0	21.51506849	1	1	Yes	Flexitarian
CO2	41022.21085	27/07/2001	Male	No	0g	Flexitarian	31/01/2023	Evening	N/A	1	1	0	1	1	1	0	0	0	0	1	1	0	0	21.51506849	1	1	Yes	Flexitarian
N2O	0.665550797	27/07/2001	Male	No	0g	Flexitarian	31/01/2023	Evening	N/A	1	1	0	1	1	1	0	0	0	0	1	1	0	0	21.51506849	1	1	Yes	Flexitarian
CH4	1.643700941	21/11/2000	Male	No	0-100g	Meat-Eater	09/02/2023	Afternoon	N/A	1	0	1	0	1	0	0	1	0	0	1	0	1	0	22.21643836	1	1	Yes	Meat-Eater
CO2	45464.57337	21/11/2000	Male	No	0-100g	Meat-Eater	09/02/2023	Afternoon	N/A	1	0	1	0	1	0	0	1	0	0	1	0	1	0	22.21643836	1	1	Yes	Meat-Eater
N2O	0.656095037	21/11/2000	Male	No	0-100g	Meat-Eater	09/02/2023	Afternoon	N/A	1	0	1	0	1	0	0	1	0	0	1	0	1	0	22.21643836	1	1	Yes	Meat-Eater
CH4	1.841153444	21/11/2000	Male	No	0-100g	Meat-Eater	02/03/2023	Morning	No	1	1	1	1	1	0	1	1	0	0	1	0	0	0	22.2739726	1	1	Yes	Meat-Eater
CO2	43152.70303	21/11/2000	Male	No	0-100g	Meat-Eater	02/03/2023	Morning	No	1	1	1	1	1	0	1	1	0	0	1	0	0	0	22.2739726	1	1	Yes	Meat-Eater
N2O	0.682336155	21/11/2000	Male	No	0-100g	Meat-Eater	02/03/2023	Morning	No	1	1	1	1	1	0	1	1	0	0	1	0	0	0	22.2739726	1	1	Yes	Meat-Eater
CH4	2.79611584	26/11/2000	Male	No	>100g	Meat-Eater	31/01/2023	Evening	N/A	1	1	0	1	1	1	0	0	0	0	1	1	0	0	22.17808219	1	1	Yes	Meat-Eater
CO2	42858.52837	26/11/2000	Male	No	>100g	Meat-Eater	31/01/2023	Evening	N/A	1	1	0	1	1	1	0	0	0	0	1	1	0	0	22.17808219	1	1	Yes	Meat-Eater
N2O	0.5450198	26/11/2000	Male	No	>100g	Meat-Eater	31/01/2023	Evening	N/A	1	1	0	1	1	1	0	0	0	0	1	1	0	0	22.17808219	1	1	Yes	Meat-Eater
CH4	2.366364415	13/04/2001	Female	No	0g	Vegetarian	03/02/2023	Evening	N/A	NA	NA	NA	NA	NA	NA	NA	NA	NA	NA	NA	NA	NA	NA	21.8109589	1	1	No	Vegetarian
CO2	42881.72772	13/04/2001	Female	No	0g	Vegetarian	03/02/2023	Evening	N/A	NA	NA	NA	NA	NA	NA	NA	NA	NA	NA	NA	NA	NA	NA	21.8109589	1	1	No	Vegetarian
N2O	0.533126813	13/04/2001	Female	No	0g	Vegetarian	03/02/2023	Evening	N/A	NA	NA	NA	NA	NA	NA	NA	NA	NA	NA	NA	NA	NA	NA	21.8109589	1	1	No	Vegetarian
CH4	1.756160089	06/05/1966	Male	No	0-100g	Meat-Eater	08/02/2023	Evening	N/A	NA	NA	NA	NA	NA	NA	NA	NA	NA	NA	NA	NA	NA	NA	56.76164384	4	8	Yes	Meat-Eater
CO2	41936.27531	06/05/1966	Male	No	0-100g	Meat-Eater	08/02/2023	Evening	N/A	NA	NA	NA	NA	NA	NA	NA	NA	NA	NA	NA	NA	NA	NA	56.76164384	4	8	Yes	Meat-Eater
N2O	0.992468057	06/05/1966	Male	No	0-100g	Meat-Eater	08/02/2023	Evening	N/A	NA	NA	NA	NA	NA	NA	NA	NA	NA	NA	NA	NA	NA	NA	56.76164384	4	8	Yes	Meat-Eater
CH4	1.652031248	23/06/1973	Female	No	>100g	Meat-Eater	08/02/2023	Evening	N/A	NA	NA	NA	NA	NA	NA	NA	NA	NA	NA	NA	NA	NA	NA	49.63013699	3	6	Yes	Meat-Eater
CO2	43670.85714	23/06/1973	Female	No	>100g	Meat-Eater	08/02/2023	Evening	N/A	NA	NA	NA	NA	NA	NA	NA	NA	NA	NA	NA	NA	NA	NA	49.63013699	3	6	Yes	Meat-Eater
N2O	0.614982379	23/06/1973	Female	No	>100g	Meat-Eater	08/02/2023	Evening	N/A	NA	NA	NA	NA	NA	NA	NA	NA	NA	NA	NA	NA	NA	NA	49.63013699	3	6	Yes	Meat-Eater
CH4	1.862956855	12/01/1988	Female	No	0-100g	Flexitarian	16/02/2023	Morning	N/A	1	1	1	0	1	0	0	0	0	0	1	0	0	0	35.09589041	2	4	Yes	Flexitarian
CO2	44105.57473	12/01/1988	Female	No	0-100g	Flexitarian	16/02/2023	Morning	N/A	1	1	1	0	1	0	0	0	0	0	1	0	0	0	35.09589041	2	4	Yes	Flexitarian
N2O	0.596284313	12/01/1988	Female	No	0-100g	Flexitarian	16/02/2023	Morning	N/A	1	1	1	0	1	0	0	0	0	0	1	0	0	0	35.09589041	2	4	Yes	Flexitarian
CH4	1.668622061	05/07/1985	Female	No	0g	Flexitarian	17/02/2023			NA	NA	NA	NA	NA	NA	NA	NA	NA	NA	NA	NA	NA	NA	37.62191781	2	4	Yes	Flexitarian
CO2	39618.11173	05/07/1985	Female	No	0g	Flexitarian	17/02/2023			NA	NA	NA	NA	NA	NA	NA	NA	NA	NA	NA	NA	NA	NA	37.62191781	2	4	Yes	Flexitarian
N2O	0.865043542	05/07/1985	Female	No	0g	Flexitarian	17/02/2023			NA	NA	NA	NA	NA	NA	NA	NA	NA	NA	NA	NA	NA	NA	37.62191781	2	4	Yes	Flexitarian
CH4	1.615752122	05/07/1985	Female	No	0g	Flexitarian	24/02/2023	Morning	N/A	NA	NA	NA	NA	NA	NA	NA	NA	NA	NA	NA	NA	NA	NA	37.64109589	2	4	Yes	Flexitarian
CO2	35979.92134	05/07/1985	Female	No	0g	Flexitarian	24/02/2023	Morning	N/A	NA	NA	NA	NA	NA	NA	NA	NA	NA	NA	NA	NA	NA	NA	37.64109589	2	4	Yes	Flexitarian
N2O	0.546445096	05/07/1985	Female	No	0g	Flexitarian	24/02/2023	Morning	N/A	NA	NA	NA	NA	NA	NA	NA	NA	NA	NA	NA	NA	NA	NA	37.64109589	2	4	Yes	Flexitarian
CH4	1.841153444	05/07/1985	Female	No	0g	Flexitarian	03/03/2023	Morning	N/A	0	1	1	0	1	0	1	0	0	1	1	0	0	0	37.66027397	2	4	Yes	Flexitarian
CO2	38341.23649	05/07/1985	Female	No	0g	Flexitarian	03/03/2023	Morning	N/A	0	1	1	0	1	0	1	0	0	1	1	0	0	0	37.66027397	2	4	Yes	Flexitarian
N2O	0.877023754	05/07/1985	Female	No	0g	Flexitarian	03/03/2023	Morning	N/A	0	1	1	0	1	0	1	0	0	1	1	0	0	0	37.66027397	2	4	Yes	Flexitarian
CH4	2.589500717	14/03/2000	Male	No	0-100g	Meat-Eater	27/02/2023	Evening	No	1	1	1	0	1	0	0	0	0	0	0	0	0	0	22.95616438	1	1	Yes	Meat-Eater
CO2	50547.90976	14/03/2000	Male	No	0-100g	Meat-Eater	27/02/2023	Evening	No	1	1	1	0	1	0	0	0	0	0	0	0	0	0	22.95616438	1	1	Yes	Meat-Eater
N2O	0.875947561	14/03/2000	Male	No	0-100g	Meat-Eater	27/02/2023	Evening	No	1	1	1	0	1	0	0	0	0	0	0	0	0	0	22.95616438	1	1	Yes	Meat-Eater
CH4	1.863889241	31/05/2003	Female	No	>100g	Meat-Eater	06/03/2023	Afternoon	N/A	1	1	1	1	0	0	1	1	1	0	1	1	0	0	19.76438356	1	1	Yes	Meat-Eater
CO2	40430.29116	31/05/2003	Female	No	>100g	Meat-Eater	06/03/2023	Afternoon	N/A	1	1	1	1	0	0	1	1	1	0	1	1	0	0	19.76438356	1	1	Yes	Meat-Eater
N2O	0.514115742	31/05/2003	Female	No	>100g	Meat-Eater	06/03/2023	Afternoon	N/A	1	1	1	1	0	0	1	1	1	0	1	1	0	0	19.76438356	1	1	Yes	Meat-Eater
CH4	17.29795881	19/05/2000	Male	No	>100g	Meat-Eater	02/03/2023	Afternoon	N/A	1	1	1	1	1	0	0	0	0	0	1	1	0	1	22.78356164	1	1	Yes	Meat-Eater
CO2	50422.81496	19/05/2000	Male	No	>100g	Meat-Eater	02/03/2023	Afternoon	N/A	1	1	1	1	1	0	0	0	0	0	1	1	0	1	22.78356164	1	1	Yes	Meat-Eater
N2O	0.596947296	19/05/2000	Male	No	>100g	Meat-Eater	02/03/2023	Afternoon	N/A	1	1	1	1	1	0	0	0	0	0	1	1	0	1	22.78356164	1	1	Yes	Meat-Eater
CH4	1.949448344	09/07/2001	Male	No	>100g	Flexitarian	02/03/2023	Afternoon	N/A	1	1	0	0	0	0	0	0	0	0	1	0	0	0	21.64657534	1	1	Yes	Flexitarian
CO2	47757.41008	09/07/2001	Male	No	>100g	Flexitarian	02/03/2023	Afternoon	N/A	1	1	0	0	0	0	0	0	0	0	1	0	0	0	21.64657534	1	1	Yes	Flexitarian
N2O	0.77872036	09/07/2001	Male	No	>100g	Flexitarian	02/03/2023	Afternoon	N/A	1	1	0	0	0	0	0	0	0	0	1	0	0	0	21.64657534	1	1	Yes	Flexitarian
CH4	3.587845376	02/05/1987	Female	Yes	>100g	Meat-Eater	02/03/2023	Afternoon	No	1	1	0	1	1	0	0	1	1	0	1	1	1	0	35.83287671	2	4	Yes	Meat-Eater
CO2	38041.20764	02/05/1987	Female	Yes	>100g	Meat-Eater	02/03/2023	Afternoon	No	1	1	0	1	1	0	0	1	1	0	1	1	1	0	35.83287671	2	4	Yes	Meat-Eater
N2O	0.541835622	02/05/1987	Female	Yes	>100g	Meat-Eater	02/03/2023	Afternoon	No	1	1	0	1	1	0	0	1	1	0	1	1	1	0	35.83287671	2	4	Yes	Meat-Eater
CH4	1.820193141	11/01/2002	Male	No	0-100g	Meat-Eater	02/03/2023	Afternoon	N/A	1	1	0	1	1	0	1	1	0	0	0	1	0	0	21.1369863	1	1	Yes	Meat-Eater
CO2	42433.80263	11/01/2002	Male	No	0-100g	Meat-Eater	02/03/2023	Afternoon	N/A	1	1	0	1	1	0	1	1	0	0	0	1	0	0	21.1369863	1	1	Yes	Meat-Eater
N2O	0.655302597	11/01/2002	Male	No	0-100g	Meat-Eater	02/03/2023	Afternoon	N/A	1	1	0	1	1	0	1	1	0	0	0	1	0	0	21.1369863	1	1	Yes	Meat-Eater
CH4	1.959928496	09/03/2002	Male	No	0g	Vegetarian	02/03/2023	Afternoon	N/A	0	1	1	0	0	0	1	1	0	0	1	1	0	0	20.98082192	1	1	No	Vegetarian
CO2	49935.54494	09/03/2002	Male	No	0g	Vegetarian	02/03/2023	Afternoon	N/A	0	1	1	0	0	0	1	1	0	0	1	1	0	0	20.98082192	1	1	No	Vegetarian
N2O	0.640039057	09/03/2002	Male	No	0g	Vegetarian	02/03/2023	Afternoon	N/A	0	1	1	0	0	0	1	1	0	0	1	1	0	0	20.98082192	1	1	No	Vegetarian
CH4	1.970408647	29/11/2000	Female	No	0-100g	Flexitarian	02/03/2023	Afternoon	N/A	1	1	1	0	1	0	0	0	0	0	1	1	0	0	22.25205479	1	1	Yes	Flexitarian
CO2	35505.35525	29/11/2000	Female	No	0-100g	Flexitarian	02/03/2023	Afternoon	N/A	1	1	1	0	1	0	0	0	0	0	1	1	0	0	22.25205479	1	1	Yes	Flexitarian
N2O	0.601200496	29/11/2000	Female	No	0-100g	Flexitarian	02/03/2023	Afternoon	N/A	1	1	1	0	1	0	0	0	0	0	1	1	0	0	22.25205479	1	1	Yes	Flexitarian
CH4	1.50625087	21/01/1999	Male	No	0-100g	Meat-Eater	09/02/2023	Morning	No	1	0	1	0	1	0	1	0	0	0	0	0	0	0	24.05205479	1	1	Yes	Meat-Eater
CO2	47625.05243	21/01/1999	Male	No	0-100g	Meat-Eater	09/02/2023	Morning	No	1	0	1	0	1	0	1	0	0	0	0	0	0	0	24.05205479	1	1	Yes	Meat-Eater
N2O	0.592932729	21/01/1999	Male	No	0-100g	Meat-Eater	09/02/2023	Morning	No	1	0	1	0	1	0	1	0	0	0	0	0	0	0	24.05205479	1	1	Yes	Meat-Eater
CH4	1.539572099	16/10/2000	Female	No	0g	Flexitarian	09/02/2023	Morning	No	0	1	0	1	1	1	0	0	0	0	1	0	1	0	22.31506849	1	1	Yes	Flexitarian
CO2	43906.46044	16/10/2000	Female	No	0g	Flexitarian	09/02/2023	Morning	No	0	1	0	1	1	1	0	0	0	0	1	0	1	0	22.31506849	1	1	Yes	Flexitarian
N2O	0.59217577	16/10/2000	Female	No	0g	Flexitarian	09/02/2023	Morning	No	0	1	0	1	1	1	0	0	0	0	1	0	1	0	22.31506849	1	1	Yes	Flexitarian
CH4	46.3145324	10/03/1973	Female	No	>100g	Meat-Eater	09/02/2023	Morning	N/A	0	1	0	0	1	0	0	0	0	0	1	0	0	1	49.92054795	3	6	Yes	Meat-Eater
CO2	38372.27521	10/03/1973	Female	No	>100g	Meat-Eater	09/02/2023	Morning	N/A	0	1	0	0	1	0	0	0	0	0	1	0	0	1	49.92054795	3	6	Yes	Meat-Eater
N2O	0.727738376	10/03/1973	Female	No	>100g	Meat-Eater	09/02/2023	Morning	N/A	0	1	0	0	1	0	0	0	0	0	1	0	0	1	49.92054795	3	6	Yes	Meat-Eater
CH4	1.46043418	17/02/2001	Male	Yes	0g	Vegetarian	09/02/2023	Afternoon	No	0	0	0	0	1	0	0	0	0	1	1	0	0	0	21.97808219	1	1	No	Vegetarian
CO2	43640.40968	17/02/2001	Male	Yes	0g	Vegetarian	09/02/2023	Afternoon	No	0	0	0	0	1	0	0	0	0	1	1	0	0	0	21.97808219	1	1	No	Vegetarian
N2O	0.63993113	17/02/2001	Male	Yes	0g	Vegetarian	09/02/2023	Afternoon	No	0	0	0	0	1	0	0	0	0	1	1	0	0	0	21.97808219	1	1	No	Vegetarian
CH4	15.65784615	26/11/2001	Female	No	0-100g	Flexitarian	09/02/2023	Afternoon	No	1	0	0	0	1	0	1	0	0	0	1	0	0	0	21.20547945	1	1	Yes	Flexitarian
CO2	41751.56	26/11/2001	Female	No	0-100g	Flexitarian	09/02/2023	Afternoon	No	1	0	0	0	1	0	1	0	0	0	1	0	0	0	21.20547945	1	1	Yes	Flexitarian
N2O	0.672768733	26/11/2001	Female	No	0-100g	Flexitarian	09/02/2023	Afternoon	No	1	0	0	0	1	0	1	0	0	0	1	0	0	0	21.20547945	1	1	Yes	Flexitarian
CH4	1.693682784	15/09/2001	Female	No	0g	Pescatarian	09/02/2023	Afternoon	N/A	0	0	0	1	1	0	0	0	1	0	1	0	0	0	21.40273973	1	1	No	Flexitarian
CO2	39981.39492	15/09/2001	Female	No	0g	Pescatarian	09/02/2023	Afternoon	N/A	0	0	0	1	1	0	0	0	1	0	1	0	0	0	21.40273973	1	1	No	Flexitarian
N2O	0.621444852	15/09/2001	Female	No	0g	Pescatarian	09/02/2023	Afternoon	N/A	0	0	0	1	1	0	0	0	1	0	1	0	0	0	21.40273973	1	1	No	Flexitarian
CH4	1.81447224	25/04/2001	Male	No	0g	Vegetarian	09/02/2023	Afternoon	N/A	0	1	1	0	1	1	1	0	0	0	1	0	0	0	21.79452055	1	1	No	Vegetarian
CO2	44409.5078	25/04/2001	Male	No	0g	Vegetarian	09/02/2023	Afternoon	N/A	0	1	1	0	1	1	1	0	0	0	1	0	0	0	21.79452055	1	1	No	Vegetarian
N2O	0.580553617	25/04/2001	Male	No	0g	Vegetarian	09/02/2023	Afternoon	N/A	0	1	1	0	1	1	1	0	0	0	1	0	0	0	21.79452055	1	1	No	Vegetarian
CH4	1.518746331	28/04/1999	Female	No	0-100g	Meat-Eater	09/02/2023	Afternoon	N/A	0	1	0	0	0	0	0	0	0	1	1	0	0	0	23.78630137	1	1	Yes	Meat-Eater
CO2	42482.39628	28/04/1999	Female	No	0-100g	Meat-Eater	09/02/2023	Afternoon	N/A	0	1	0	0	0	0	0	0	0	1	1	0	0	0	23.78630137	1	1	Yes	Meat-Eater
N2O	0.54108876	28/04/1999	Female	No	0-100g	Meat-Eater	09/02/2023	Afternoon	N/A	0	1	0	0	0	0	0	0	0	1	1	0	0	0	23.78630137	1	1	Yes	Meat-Eater
CH4	11.52019536	23/07/2000	Female	No	>100g	Meat-Eater	09/02/2023	Afternoon	N/A	1	1	0	0	0	0	1	1	0	0	0	0	0	0	22.54794521	1	1	Yes	Meat-Eater
CO2	47440.2885	23/07/2000	Female	No	>100g	Meat-Eater	09/02/2023	Afternoon	N/A	1	1	0	0	0	0	1	1	0	0	0	0	0	0	22.54794521	1	1	Yes	Meat-Eater
N2O	0.603246939	23/07/2000	Female	No	>100g	Meat-Eater	09/02/2023	Afternoon	N/A	1	1	0	0	0	0	1	1	0	0	0	0	0	0	22.54794521	1	1	Yes	Meat-Eater
CH4	1.681187323	18/06/1984	Male	No	0-100g	Meat-Eater	09/02/2023	Afternoon	N/A	0	1	1	1	1	0	0	0	0	0	1	0	0	0	38.64783292	2	4	Yes	Meat-Eater
CO2	41512.20882	18/06/1984	Male	No	0-100g	Meat-Eater	09/02/2023	Afternoon	N/A	0	1	1	1	1	0	0	0	0	0	1	0	0	0	38.64783292	2	4	Yes	Meat-Eater
N2O	0.586964596	18/06/1984	Male	No	0-100g	Meat-Eater	09/02/2023	Afternoon	N/A	0	1	1	1	1	0	0	0	0	0	1	0	0	0	38.64783292	2	4	Yes	Meat-Eater
CH4	1.841153444	18/06/1984	Male	No	0-100g	Meat-Eater	02/03/2023	Morning	N/A	1	0	1	1	1	0	0	0	0	0	1	0	0	0	38.70536717	2	4	Yes	Meat-Eater
CO2	42691.94761	18/06/1984	Male	No	0-100g	Meat-Eater	02/03/2023	Morning	N/A	1	0	1	1	1	0	0	0	0	0	1	0	0	0	38.70536717	2	4	Yes	Meat-Eater
N2O	0.624455653	18/06/1984	Male	No	0-100g	Meat-Eater	02/03/2023	Morning	N/A	1	0	1	1	1	0	0	0	0	0	1	0	0	0	38.70536717	2	4	Yes	Meat-Eater
CH4	1.585388789	15/06/1989	Male	No	0-100g	Flexitarian	09/02/2023	Afternoon	No	0	1	0	0	1	0	1	1	0	0	1	0	0	0	33.65479452	2	3	Yes	Flexitarian
CO2	38788.2087	15/06/1989	Male	No	0-100g	Flexitarian	09/02/2023	Afternoon	No	0	1	0	0	1	0	1	1	0	0	1	0	0	0	33.65479452	2	3	Yes	Flexitarian
N2O	0.570898527	15/06/1989	Male	No	0-100g	Flexitarian	09/02/2023	Afternoon	No	0	1	0	0	1	0	1	1	0	0	1	0	0	0	33.65479452	2	3	Yes	Flexitarian
CH4	14.18011373	09/03/1994	Female	No	0-100g	Meat-Eater	09/02/2023	Afternoon	N/A	0	0	0	0	0	0	1	1	0	1	1	0	0	0	28.92328767	1	2	Yes	Meat-Eater
CO2	37515.7932	09/03/1994	Female	No	0-100g	Meat-Eater	09/02/2023	Afternoon	N/A	0	0	0	0	0	0	1	1	0	1	1	0	0	0	28.92328767	1	2	Yes	Meat-Eater
N2O	0.616583836	09/03/1994	Female	No	0-100g	Meat-Eater	09/02/2023	Afternoon	N/A	0	0	0	0	0	0	1	1	0	1	1	0	0	0	28.92328767	1	2	Yes	Meat-Eater
CH4	1.593719097	16/11/1994	Male	No	0g	Vegetarian	09/02/2023	Afternoon	N/A	0	1	0	0	1	0	1	0	0	1	0	1	0	0	28.23287671	1	2	No	Vegetarian
CO2	42553.38995	16/11/1994	Male	No	0g	Vegetarian	09/02/2023	Afternoon	N/A	0	1	0	0	1	0	1	0	0	1	0	1	0	0	28.23287671	1	2	No	Vegetarian
N2O	0.612387091	16/11/1994	Male	No	0g	Vegetarian	09/02/2023	Afternoon	N/A	0	1	0	0	1	0	1	0	0	1	0	1	0	0	28.23287671	1	2	No	Vegetarian
CH4	1.810307086	17/01/2001	Male	Yes	0g	Flexitarian	09/02/2023	Afternoon	No	1	0	0	0	1	1	0	0	0	0	1	1	0	0	22.0630137	1	1	Yes	Flexitarian
CO2	48785.45281	17/01/2001	Male	Yes	0g	Flexitarian	09/02/2023	Afternoon	No	1	0	0	0	1	1	0	0	0	0	1	1	0	0	22.0630137	1	1	Yes	Flexitarian
N2O	0.573148807	17/01/2001	Male	Yes	0g	Flexitarian	09/02/2023	Afternoon	No	1	0	0	0	1	1	0	0	0	0	1	1	0	0	22.0630137	1	1	Yes	Flexitarian
CH4	1.643700941	04/08/1998	Male	No	0-100g	Meat-Eater	09/02/2023	Afternoon	N/A	0	1	0	0	1	0	1	0	0	0	0	0	0	0	24.51780822	1	1	Yes	Meat-Eater
CO2	44794.10277	04/08/1998	Male	No	0-100g	Meat-Eater	09/02/2023	Afternoon	N/A	0	1	0	0	1	0	1	0	0	0	0	0	0	0	24.51780822	1	1	Yes	Meat-Eater
N2O	0.729272892	04/08/1998	Male	No	0-100g	Meat-Eater	09/02/2023	Afternoon	N/A	0	1	0	0	1	0	1	0	0	0	0	0	0	0	24.51780822	1	1	Yes	Meat-Eater
CH4	3.605488308	22/12/1996	Male	No	0-100g	Meat-Eater	09/02/2023	Afternoon	N/A	1	0	1	0	1	0	1	0	0	0	0	0	0	0	26.13690396	1	2	Yes	Meat-Eater
CO2	47976.78055	22/12/1996	Male	No	0-100g	Meat-Eater	09/02/2023	Afternoon	N/A	1	0	1	0	1	0	1	0	0	0	0	0	0	0	26.13690396	1	2	Yes	Meat-Eater
N2O	0.724133809	22/12/1996	Male	No	0-100g	Meat-Eater	09/02/2023	Afternoon	N/A	1	0	1	0	1	0	1	0	0	0	0	0	0	0	26.13690396	1	2	Yes	Meat-Eater
CH4	1.989408693	28/07/2001	Female	No	0-100g	Meat-Eater	09/02/2023	Afternoon	No	1	0	1	0	1	0	0	0	0	0	0	0	0	0	21.5369863	1	1	Yes	Meat-Eater
CO2	45164.40287	28/07/2001	Female	No	0-100g	Meat-Eater	09/02/2023	Afternoon	No	1	0	1	0	1	0	0	0	0	0	0	0	0	0	21.5369863	1	1	Yes	Meat-Eater
N2O	0.615492168	28/07/2001	Female	No	0-100g	Meat-Eater	09/02/2023	Afternoon	No	1	0	1	0	1	0	0	0	0	0	0	0	0	0	21.5369863	1	1	Yes	Meat-Eater
CH4	32.00807882	13/03/1958	Male	No	0-100g	Meat-Eater	09/02/2023	Afternoon	N/A	1	1	0	0	1	0	0	0	0	0	0	0	0	0	64.91232877	5	9	Yes	Meat-Eater
CO2	41876.8925	13/03/1958	Male	No	0-100g	Meat-Eater	09/02/2023	Afternoon	N/A	1	1	0	0	1	0	0	0	0	0	0	0	0	0	64.91232877	5	9	Yes	Meat-Eater
N2O	0.559353615	13/03/1958	Male	No	0-100g	Meat-Eater	09/02/2023	Afternoon	N/A	1	1	0	0	1	0	0	0	0	0	0	0	0	0	64.91232877	5	9	Yes	Meat-Eater
CH4	1.647866094	10/04/1979	Male	No	0g	Vegetarian	09/02/2023	Afternoon	N/A	0	0	1	0	1	0	0	1	0	0	0	0	0	0	43.83561644	3	5	No	Vegetarian
CO2	40013.72172	10/04/1979	Male	No	0g	Vegetarian	09/02/2023	Afternoon	N/A	0	0	1	0	1	0	0	1	0	0	0	0	0	0	43.83561644	3	5	No	Vegetarian
N2O	0.643051655	10/04/1979	Male	No	0g	Vegetarian	09/02/2023	Afternoon	N/A	0	0	1	0	1	0	0	1	0	0	0	0	0	0	43.83561644	3	5	No	Vegetarian
CH4	22.20495219	04/09/1986	Female	No	0-100g	Meat-Eater	09/02/2023	Afternoon	No	1	0	0	0	0	0	1	0	0	0	1	0	0	0	36.43287671	2	4	Yes	Meat-Eater
CO2	42593.94696	04/09/1986	Female	No	0-100g	Meat-Eater	09/02/2023	Afternoon	No	1	0	0	0	0	0	1	0	0	0	1	0	0	0	36.43287671	2	4	Yes	Meat-Eater
N2O	0.597242761	04/09/1986	Female	No	0-100g	Meat-Eater	09/02/2023	Afternoon	No	1	0	0	0	0	0	1	0	0	0	1	0	0	0	36.43287671	2	4	Yes	Meat-Eater
CH4	1.826967701	18/01/2001	Male	No	0-100g	Flexitarian	09/02/2023	Afternoon	No	1	1	0	1	1	1	1	0	0	0	0	0	0	0	22.06027397	1	1	Yes	Flexitarian
CO2	48319.78703	18/01/2001	Male	No	0-100g	Flexitarian	09/02/2023	Afternoon	No	1	1	0	1	1	1	1	0	0	0	0	0	0	0	22.06027397	1	1	Yes	Flexitarian
N2O	0.634153524	18/01/2001	Male	No	0-100g	Flexitarian	09/02/2023	Afternoon	No	1	1	0	1	1	1	1	0	0	0	0	0	0	0	22.06027397	1	1	Yes	Flexitarian
CH4	1.843628316	09/09/2002	Male	Yes	0-100g	Meat-Eater	09/02/2023	Afternoon	Yes	1	1	1	0	0	0	1	1	0	0	0	0	0	0	20.41917808	1	1	Yes	Meat-Eater
CO2	53230.62556	09/09/2002	Male	Yes	0-100g	Meat-Eater	09/02/2023	Afternoon	Yes	1	1	1	0	0	0	1	1	0	0	0	0	0	0	20.41917808	1	1	Yes	Meat-Eater
N2O	0.714571409	09/09/2002	Male	Yes	0-100g	Meat-Eater	09/02/2023	Afternoon	Yes	1	1	1	0	0	0	1	1	0	0	0	0	0	0	20.41917808	1	1	Yes	Meat-Eater
CH4	2.662427604	23/07/2001	Male	No	0-100g	Meat-Eater	14/02/2023	Evening	N/A	1	1	0	0	1	0	0	0	0	0	1	0	0	0	21.56438356	1	1	Yes	Meat-Eater
CO2	51938.32514	23/07/2001	Male	No	0-100g	Meat-Eater	14/02/2023	Evening	N/A	1	1	0	0	1	0	0	0	0	0	1	0	0	0	21.56438356	1	1	Yes	Meat-Eater
N2O	0.691351775	23/07/2001	Male	No	0-100g	Meat-Eater	14/02/2023	Evening	N/A	1	1	0	0	1	0	0	0	0	0	1	0	0	0	21.56438356	1	1	Yes	Meat-Eater
CH4	2.958065225	11/10/1999	Male	No	0-100g	Meat-Eater	14/02/2023	Evening	N/A	1	0	0	0	1	0	0	0	1	0	0	0	0	1	23.34520548	1	1	Yes	Meat-Eater
CO2	52623.77254	11/10/1999	Male	No	0-100g	Meat-Eater	14/02/2023	Evening	N/A	1	0	0	0	1	0	0	0	1	0	0	0	0	1	23.34520548	1	1	Yes	Meat-Eater
N2O	0.608278621	11/10/1999	Male	No	0-100g	Meat-Eater	14/02/2023	Evening	N/A	1	0	0	0	1	0	0	0	1	0	0	0	0	1	23.34520548	1	1	Yes	Meat-Eater
CH4	4.011534493	10/07/2001	Male	No	0-100g	Meat-Eater	14/02/2023	Evening	N/A	1	0	1	0	1	0	0	0	0	0	1	0	0	0	21.6	1	1	Yes	Meat-Eater
CO2	40274.88634	10/07/2001	Male	No	0-100g	Meat-Eater	14/02/2023	Evening	N/A	1	0	1	0	1	0	0	0	0	0	1	0	0	0	21.6	1	1	Yes	Meat-Eater
N2O	0.686722834	10/07/2001	Male	No	0-100g	Meat-Eater	14/02/2023	Evening	N/A	1	0	1	0	1	0	0	0	0	0	1	0	0	0	21.6	1	1	Yes	Meat-Eater
CH4	9.334982238	11/12/2000	Female	No	0g	Flexitarian	14/02/2023	Evening	No	1	0	1	1	1	0	0	0	0	1	1	0	0	0	22.17534247	1	1	Yes	Flexitarian
CO2	41765.31618	11/12/2000	Female	No	0g	Flexitarian	14/02/2023	Evening	No	1	0	1	1	1	0	0	0	0	1	1	0	0	0	22.17534247	1	1	Yes	Flexitarian
N2O	0.660597507	11/12/2000	Female	No	0g	Flexitarian	14/02/2023	Evening	No	1	0	1	1	1	0	0	0	0	1	1	0	0	0	22.17534247	1	1	Yes	Flexitarian
CH4	8.88750468	06/10/1999	Male	No	0g	Flexitarian	14/02/2023	Evening	No	1	0	1	0	1	0	0	0	0	0	1	0	0	0	23.35890411	1	1	Yes	Flexitarian
CO2	61822.30457	06/10/1999	Male	No	0g	Flexitarian	14/02/2023	Evening	No	1	0	1	0	1	0	0	0	0	0	1	0	0	0	23.35890411	1	1	Yes	Flexitarian
N2O	0.674150357	06/10/1999	Male	No	0g	Flexitarian	14/02/2023	Evening	No	1	0	1	0	1	0	0	0	0	0	1	0	0	0	23.35890411	1	1	Yes	Flexitarian
CH4	2.173024911	06/10/1999	Male	No	0g	Flexitarian	02/03/2023	Afternoon	No	0	1	1	0	1	0	0	0	0	0	1	0	0	0	23.40273973	1	1	Yes	Flexitarian
CO2	41523.2966	06/10/1999	Male	No	0g	Flexitarian	02/03/2023	Afternoon	No	0	1	1	0	1	0	0	0	0	0	1	0	0	0	23.40273973	1	1	Yes	Flexitarian
N2O	0.811511482	06/10/1999	Male	No	0g	Flexitarian	02/03/2023	Afternoon	No	0	1	1	0	1	0	0	0	0	0	1	0	0	0	23.40273973	1	1	Yes	Flexitarian
CH4	2.485604305	18/06/1999	Male	No	0-100g	Pescatarian	20/02/2023	Evening	N/A	0	1	1	1	1	1	1	0	0	0	1	1	0	0	23.67671233	1	1	No	Flexitarian
CO2	48441.71431	18/06/1999	Male	No	0-100g	Pescatarian	20/02/2023	Evening	N/A	0	1	1	1	1	1	1	0	0	0	1	1	0	0	23.67671233	1	1	No	Flexitarian
N2O	1.037699217	18/06/1999	Male	No	0-100g	Pescatarian	20/02/2023	Evening	N/A	0	1	1	1	1	1	1	0	0	0	1	1	0	0	23.67671233	1	1	No	Flexitarian
CH4	2.518631879	10/04/2000	Female	No	0g	Pescatarian	20/02/2023	Evening	N/A	0	0	1	0	1	1	1	0	0	0	1	1	0	0	22.8630137	1	1	No	Flexitarian
CO2	40686.56752	10/04/2000	Female	No	0g	Pescatarian	20/02/2023	Evening	N/A	0	0	1	0	1	1	1	0	0	0	1	1	0	0	22.8630137	1	1	No	Flexitarian
N2O	0.649764935	10/04/2000	Female	No	0g	Pescatarian	20/02/2023	Evening	N/A	0	0	1	0	1	1	1	0	0	0	1	1	0	0	22.8630137	1	1	No	Flexitarian
CH4	13.22749967	08/03/1972	Female	No	0-100g	Flexitarian	21/02/2023	Morning	N/A	1	1	1	0	1	0	0	0	0	0	0	0	0	0	50.95939816	4	7	Yes	Flexitarian
CO2	33153.48992	08/03/1972	Female	No	0-100g	Flexitarian	21/02/2023	Morning	N/A	1	1	1	0	1	0	0	0	0	0	0	0	0	0	50.95939816	4	7	Yes	Flexitarian
N2O	0.539520623	08/03/1972	Female	No	0-100g	Flexitarian	21/02/2023	Morning	N/A	1	1	1	0	1	0	0	0	0	0	0	0	0	0	50.95939816	4	7	Yes	Flexitarian
CH4	1.833309715	30/07/1992	Male	No	0-100g	Meat-Eater	21/02/2023	Morning	N/A	1	0	0	0	1	0	1	0	0	0	0	0	0	0	30.56595554	2	3	Yes	Meat-Eater
CO2	49592.41416	30/07/1992	Male	No	0-100g	Meat-Eater	21/02/2023	Morning	N/A	1	0	0	0	1	0	1	0	0	0	0	0	0	0	30.56595554	2	3	Yes	Meat-Eater
N2O	0.536111562	30/07/1992	Male	No	0-100g	Meat-Eater	21/02/2023	Morning	N/A	1	0	0	0	1	0	1	0	0	0	0	0	0	0	30.56595554	2	3	Yes	Meat-Eater
CH4	2.316337987	05/08/1963	Male	No	0-100g	Meat-Eater	21/02/2023	Morning	N/A	1	0	1	1	1	0	0	0	0	0	1	0	0	0	59.54794521	4	8	Yes	Meat-Eater
CO2	39208.43395	05/08/1963	Male	No	0-100g	Meat-Eater	21/02/2023	Morning	N/A	1	0	1	1	1	0	0	0	0	0	1	0	0	0	59.54794521	4	8	Yes	Meat-Eater
N2O	0.559890607	05/08/1963	Male	No	0-100g	Meat-Eater	21/02/2023	Morning	N/A	1	0	1	1	1	0	0	0	0	0	1	0	0	0	59.54794521	4	8	Yes	Meat-Eater
CH4	1.738355439	30/06/1965	Male	No	0-100g	Flexitarian	21/02/2023	Morning	N/A	1	1	0	0	0	0	0	0	0	1	1	1	0	0	57.64657534	4	8	Yes	Flexitarian
CO2	44629.36176	30/06/1965	Male	No	0-100g	Flexitarian	21/02/2023	Morning	N/A	1	1	0	0	0	0	0	0	0	1	1	1	0	0	57.64657534	4	8	Yes	Flexitarian
N2O	0.537151157	30/06/1965	Male	No	0-100g	Flexitarian	21/02/2023	Morning	N/A	1	1	0	0	0	0	0	0	0	1	1	1	0	0	57.64657534	4	8	Yes	Flexitarian
CH4	1.721841652	10/12/1997	Female	Yes	0g	Vegetarian	21/02/2023	Morning	No	0	1	0	1	1	0	0	0	0	0	1	0	0	0	25.2	1	2	No	Vegetarian
CO2	41723.40729	10/12/1997	Female	Yes	0g	Vegetarian	21/02/2023	Morning	No	0	1	0	1	1	0	0	0	0	0	1	0	0	0	25.2	1	2	No	Vegetarian
N2O	0.504073138	10/12/1997	Female	Yes	0g	Vegetarian	21/02/2023	Morning	No	0	1	0	1	1	0	0	0	0	0	1	0	0	0	25.2	1	2	No	Vegetarian
CH4	51.30685867	07/07/1990	Male	No	0-100g	Meat-Eater	21/02/2023	Morning	No	1	1	0	1	0	0	0	0	0	0	1	0	0	0	32.62739726	2	3	Yes	Meat-Eater
CO2	44201.61936	07/07/1990	Male	No	0-100g	Meat-Eater	21/02/2023	Morning	No	1	1	0	1	0	0	0	0	0	0	1	0	0	0	32.62739726	2	3	Yes	Meat-Eater
N2O	0.638764806	07/07/1990	Male	No	0-100g	Meat-Eater	21/02/2023	Morning	No	1	1	0	1	0	0	0	0	0	0	1	0	0	0	32.62739726	2	3	Yes	Meat-Eater
CH4	1.697070972	29/08/1989	Female	No	0-100g	Meat-Eater	21/02/2023	Afternoon	No	0	0	1	0	1	0	0	0	0	1	1	0	0	0	33.48219178	2	3	Yes	Meat-Eater
CO2	44588.38546	29/08/1989	Female	No	0-100g	Meat-Eater	21/02/2023	Afternoon	No	0	0	1	0	1	0	0	0	0	1	1	0	0	0	33.48219178	2	3	Yes	Meat-Eater
N2O	0.546767409	29/08/1989	Female	No	0-100g	Meat-Eater	21/02/2023	Afternoon	No	0	0	1	0	1	0	0	0	0	1	1	0	0	0	33.48219178	2	3	Yes	Meat-Eater
CH4	1.705327865	04/02/1999	Male	No	0g	Vegetarian	21/02/2023	Afternoon	N/A	0	0	0	0	1	0	0	0	0	0	1	0	0	0	24.04657534	1	1	No	Vegetarian
CO2	48453.55676	04/02/1999	Male	No	0g	Vegetarian	21/02/2023	Afternoon	N/A	0	0	0	0	1	0	0	0	0	0	1	0	0	0	24.04657534	1	1	No	Vegetarian
N2O	0.51198486	04/02/1999	Male	No	0g	Vegetarian	21/02/2023	Afternoon	N/A	0	0	0	0	1	0	0	0	0	0	1	0	0	0	24.04657534	1	1	No	Vegetarian
CH4	25.50986164	30/10/1989	Female	No	>100g	Meat-Eater	02/03/2023	Morning	N/A	NA	NA	NA	NA	NA	NA	NA	NA	NA	NA	NA	1	NA	NA	33.3369863	2	3	Yes	Meat-Eater
CO2	44549.74387	30/10/1989	Female	No	>100g	Meat-Eater	02/03/2023	Morning	N/A	NA	NA	NA	NA	NA	NA	NA	NA	NA	NA	NA	1	NA	NA	33.3369863	2	3	Yes	Meat-Eater
N2O	0.668232125	30/10/1989	Female	No	>100g	Meat-Eater	02/03/2023	Morning	N/A	NA	NA	NA	NA	NA	NA	NA	NA	NA	NA	NA	1	NA	NA	33.3369863	2	3	Yes	Meat-Eater
CH4	1.970408647	07/12/2004	Male	No	>100g	Meat-Eater	02/03/2023	Morning	N/A	NA	NA	NA	NA	NA	NA	NA	NA	NA	NA	1	NA	NA	NA	18.23542181	1	1	Yes	Meat-Eater
CO2	45886.13175	07/12/2004	Male	No	>100g	Meat-Eater	02/03/2023	Morning	N/A	NA	NA	NA	NA	NA	NA	NA	NA	NA	NA	1	NA	NA	NA	18.23542181	1	1	Yes	Meat-Eater
N2O	0.651669135	07/12/2004	Male	No	>100g	Meat-Eater	02/03/2023	Morning	N/A	NA	NA	NA	NA	NA	NA	NA	NA	NA	NA	1	NA	NA	NA	18.23542181	1	1	Yes	Meat-Eater
CH4	1.813206373	30/11/2001	Male	No	>100g	Meat-Eater	02/03/2023	Morning	N/A	NA	NA	NA	NA	NA	NA	NA	NA	NA	NA	NA	1	NA	NA	21.25205479	1	1	Yes	Meat-Eater
CO2	46010.81402	30/11/2001	Male	No	>100g	Meat-Eater	02/03/2023	Morning	N/A	NA	NA	NA	NA	NA	NA	NA	NA	NA	NA	NA	1	NA	NA	21.25205479	1	1	Yes	Meat-Eater
N2O	0.64591657	30/11/2001	Male	No	>100g	Meat-Eater	02/03/2023	Morning	N/A	NA	NA	NA	NA	NA	NA	NA	NA	NA	NA	NA	1	NA	NA	21.25205479	1	1	Yes	Meat-Eater
CH4	1.851633596	08/05/2001	Male	Yes	>100g	Meat-Eater	02/03/2023	Morning	Yes	1	1	1	0	1	0	1	0	0	0	1	1	0	0	21.81643836	1	1	Yes	Meat-Eater
CO2	44196.13324	08/05/2001	Male	Yes	>100g	Meat-Eater	02/03/2023	Morning	Yes	1	1	1	0	1	0	1	0	0	0	1	1	0	0	21.81643836	1	1	Yes	Meat-Eater
N2O	0.579444704	08/05/2001	Male	Yes	>100g	Meat-Eater	02/03/2023	Morning	Yes	1	1	1	0	1	0	1	0	0	0	1	1	0	0	21.81643836	1	1	Yes	Meat-Eater
CH4	1.886567434	30/06/1998	Male	No	>100g	Meat-Eater	02/03/2023	Afternoon	N/A	1	1	0	0	1	0	1	0	0	0	1	1	1	0	24.67123288	1	1	Yes	Meat-Eater
CO2	49232.73967	30/06/1998	Male	No	>100g	Meat-Eater	02/03/2023	Afternoon	N/A	1	1	0	0	1	0	1	0	0	0	1	1	1	0	24.67123288	1	1	Yes	Meat-Eater
N2O	0.615609397	30/06/1998	Male	No	>100g	Meat-Eater	02/03/2023	Afternoon	N/A	1	1	0	0	1	0	1	0	0	0	1	1	1	0	24.67123288	1	1	Yes	Meat-Eater
CH4	2.064730011	21/03/2002	Male	Yes	0-100g	Flexitarian	02/03/2023	Afternoon	No	1	1	0	1	1	0	0	0	0	0	0	1	1	0	20.94794521	1	1	Yes	Flexitarian
CO2	49069.56863	21/03/2002	Male	Yes	0-100g	Flexitarian	02/03/2023	Afternoon	No	1	1	0	1	1	0	0	0	0	0	0	1	1	0	20.94794521	1	1	Yes	Flexitarian
N2O	0.741291202	21/03/2002	Male	Yes	0-100g	Flexitarian	02/03/2023	Afternoon	No	1	1	0	1	1	0	0	0	0	0	0	1	1	0	20.94794521	1	1	Yes	Flexitarian
CH4	5.751185385	01/08/2002	Male	No	0-100g	Meat-Eater	02/03/2023	Afternoon	N/A	1	1	0	0	0	0	1	1	0	0	0	1	0	0	0.583561644	1	1	Yes	Meat-Eater
CO2	40353.47486	01/08/2002	Male	No	0-100g	Meat-Eater	02/03/2023	Afternoon	N/A	1	1	0	0	0	0	1	1	0	0	0	1	0	0	0.583561644	1	1	Yes	Meat-Eater
N2O	0.522503804	01/08/2002	Male	No	0-100g	Meat-Eater	02/03/2023	Afternoon	N/A	1	1	0	0	0	0	1	1	0	0	0	1	0	0	0.583561644	1	1	Yes	Meat-Eater
CH4	2.127610921	17/09/2003	Female	No	0g	Flexitarian	02/03/2023	Afternoon	N/A	0	1	0	1	1	0	0	0	0	0	1	0	0	0	19.45479452	1	1	Yes	Flexitarian
CO2	42701.65995	17/09/2003	Female	No	0g	Flexitarian	02/03/2023	Afternoon	N/A	0	1	0	1	1	0	0	0	0	0	1	0	0	0	19.45479452	1	1	Yes	Flexitarian
N2O	0.64071877	17/09/2003	Female	No	0g	Flexitarian	02/03/2023	Afternoon	N/A	0	1	0	1	1	0	0	0	0	0	1	0	0	0	19.45479452	1	1	Yes	Flexitarian
